# Supplementary material for: Crystal structure of isobutyl 4-(2-chloro­phen­yl)-5-cyano-6-{(E)-[(di­methyl­amino)­methyl­idene]amino}-2-methyl-4H-pyran-3-carboxyl­ate
Source: Acta Crystallogr E Crystallogr Commun. 2015 Jan 10;71(Pt 2):o101–2. doi: 10.1107/S2056989015000079 (PMC4384599; doi:10.1107/S2056989015000079)
Supplement: Supplementary file 1 [file e-71-0o101-sup1.cif]

##############################################################################
#                                                                            #
# This CIF contains the data in a paper accepted for publication in          #
# Acta Crystallographica Section E. It conforms to the requirements of       #
# Notes for Authors for Acta Crystallographica Section E, and has been       #
# peer reviewed under the auspices of the IUCr Commission on Journals.       #
#                                                                            #
# Full details of the Crystallographic Information File format               #
# are given in the paper "The Crystallographic Information File (CIF):       #
# a New Standard Archive File for Crystallography" by S. R. Hall, F. H.      #
# Allen and I. D. Brown [Acta Cryst. (1991), A47, 655-685].                  #
#                                                                            #
# The current version of the core CIF dictionary is obtainable from          #
# ftp://ftp.iucr.org/pub/cif_core.dic.                                       #
#                                                                            #
# Software is freely available for graphical display of the structure(s)     #
# in this CIF. For information consult the CIF software page                 #
# http://www.iucr.org/resources/cif/software.                                #
#                                                                            #
# This file may be used for bona fide research purposes within the           #
# scientific community so long as proper attribution is given to the journal # 
# article from which it was obtained.                                        #
#                                                                            #
##############################################################################
data_global
_audit_creation_method     SHELXL-97
_journal_date_recd_electronic     2014-12-15
_journal_date_accepted     2015-01-03
_journal_name_full     'Acta Crystallographica, Section E'
_journal_year     2015
_journal_volume     71
_journal_issue      2
_journal_page_first     o101
_journal_page_last     o102
_journal_paper_category     HO
_journal_paper_doi     10.1107/S2056989015000079
_journal_coeditor_code     HB7341
_publ_contact_author_name     'P. Sakthivel'
_publ_contact_author_address
;
    Department of physics
 Urumu Dhanalakshmi College
 Tiruchirappalli
 Tamilnadu - 620019
 INDIA
;
_publ_contact_author_email     'sakthi2udc@gmail.com'
_publ_contact_author_fax     '+91 0431 2531669'
_publ_contact_author_phone     '+91 0431 2514319'
_publ_section_title
;\
Crystal structure of isobutyl 4-(2-chlorophenyl)-5-cyano-6-{(<i>E</i>)-\
[(dimethylamino)methylidene]amino}-2-methyl-4<i>H</i>-pyran-3-carboxylate
;
loop_
    _publ_author_name
    _publ_author_address
    'T. Mohandas'
;
  Department of Physics
  Shri Angalamman College of Engineering and Technology
  Siruganoor
  Tiruchirappalli
  India
;
    'C. Udhaya Kumar'
;
          Department of Chemistry
          Annamalai University
          Annamalainagar
          Chidambaram
          India
;
    'S. Aruna Devi'
;
  Department of chemistry
  Urumu Dhanalakshmi College
  Tiruchirappalli
  620 019
  India
;
    'B. Arul Prakasam'
;
  Department of Chemistry
  Annamalai University
  Annamalainagar
  Chidambaram
  India
;
    'P. Sakthivel'
;
  Department of Physics
  Urumu Dhanalakshmi College
  Tiruchirappalli
  620 019
  India
;
    ' T. Vidhyasagar'
;
        Department of Chemistry
  Annamalai University
  Annamalainagar
  Chidambaram
  India
;
data_I
_audit_creation_method     SHELXL-97
_database_code_depnum_ccdc_archive     'CCDC 1041846'
_chemical_name_systematic
;\
Isobutyl 4-(2-chlorophenyl)-5-cyano-6-{(<i>E</i>)-\
[(dimethylamino)methylidene]amino}-2-methyl-4<i>H</i>-pyran-3-carboxylate
;
_chemical_name_common     ?
_chemical_formula_moiety     'C21 H24 Cl N3 O3'
_chemical_formula_sum     'C21 H24 Cl N3 O3'
_chemical_formula_iupac     'C21 H24 Cl N3 O3'
_chemical_formula_weight     401.88
_chemical_melting_point     ?
_symmetry_cell_setting     monoclinic
_symmetry_space_group_name_H-M     'P 21/c'
loop_
    _symmetry_equiv_pos_as_xyz
    'x, y, z'
    '-x, y+1/2, -z+1/2'
    '-x, -y, -z'
    'x, -y-1/2, z-1/2'
_cell_length_a     15.6836(16)
_cell_length_b     15.2523(13)
_cell_length_c     9.3283(8)
_cell_angle_alpha     90.00
_cell_angle_beta     105.016(2)
_cell_angle_gamma     90.00
_cell_volume     2155.2(3)
_cell_formula_units_Z     4
_cell_measurement_reflns_used     3064
_cell_measurement_theta_min     1.34
_cell_measurement_theta_max     29.66
_cell_measurement_temperature     293(2)
_exptl_crystal_description     block
_exptl_crystal_colour     colourless
_exptl_crystal_size_max     0.28
_exptl_crystal_size_mid     0.26
_exptl_crystal_size_min     0.25
_exptl_crystal_density_diffrn     1.239
_exptl_crystal_density_meas     ?
_exptl_crystal_density_method     'not measured'
_exptl_crystal_F_000     848
_exptl_absorpt_coefficient_mu     0.202
_exptl_absorpt_correction_type     multi-scan
_exptl_absorpt_process_details
;
(SADABS; Bruker, 2008)
;
_exptl_absorpt_correction_T_min     0.985
_exptl_absorpt_correction_T_max     0.989
_exptl_special_details     ?
_diffrn_ambient_temperature     293(2)
_diffrn_radiation_type     MoK\a
_diffrn_radiation_wavelength     0.71073
_diffrn_radiation_source     'fine-focus sealed tube'
_diffrn_radiation_monochromator     graphite
_diffrn_measurement_device_type     'Bruker APEXII CCD'
_diffrn_measurement_method     '\w & \f scans'
_diffrn_detector_area_resol_mean     ?
_diffrn_reflns_number     28118
_diffrn_reflns_av_R_equivalents     0.0365
_diffrn_reflns_av_sigmaI/netI     0.0397
_diffrn_reflns_theta_min     2.63
_diffrn_reflns_theta_max     29.66
_diffrn_reflns_theta_full     25.00
_diffrn_measured_fraction_theta_max     0.906
_diffrn_measured_fraction_theta_full     0.999
_diffrn_reflns_limit_h_min     -21
_diffrn_reflns_limit_h_max     21
_diffrn_reflns_limit_k_min     -20
_diffrn_reflns_limit_k_max     20
_diffrn_reflns_limit_l_min     -12
_diffrn_reflns_limit_l_max     12
_diffrn_standards_number     ?
_diffrn_standards_interval_count     ?
_diffrn_standards_interval_time     ?
_diffrn_standards_decay_%     ?
_refine_special_details
;
Refinement of <i>F</i>^2^ against ALL reflections. The weighted <i>R</i>-factor
<i>wR</i> and goodness of fit <i>S</i> are based on <i>F</i>^2^, conventional
<i>R</i>-factors <i>R</i> are based on <i>F</i>, with <i>F</i> set to zero for
negative <i>F</i>^2^. The threshold expression of <i>F</i>^2^ >
\s(<i>F</i>^2^) is used only for calculating <i>R</i>-factors(gt) <i>etc</i>.
and is not relevant to the choice of reflections for refinement.
<i>R</i>-factors based on <i>F</i>^2^ are statistically about twice as large
as those based on <i>F</i>, and <i>R</i>- factors based on ALL data will be
even larger.
;
_reflns_number_total     5524
_reflns_number_gt     3062
_reflns_threshold_expression     I>2\s(I)
_refine_ls_structure_factor_coef     Fsqd
_refine_ls_matrix_type     full
_refine_ls_R_factor_all     0.1253
_refine_ls_R_factor_gt     0.0605
_refine_ls_wR_factor_gt     0.1655
_refine_ls_wR_factor_ref     0.2173
_refine_ls_goodness_of_fit_ref     0.998
_refine_ls_restrained_S_all     0.998
_refine_ls_number_reflns     5524
_refine_ls_number_parameters     258
_refine_ls_number_restraints     0
_refine_ls_hydrogen_treatment     constr
_refine_ls_weighting_scheme     calc
_refine_ls_weighting_details
         'calc w=1/[\s^2^(Fo^2^)+(0.1039P)^2^+1.1568P] where P=(Fo^2^+2Fc^2^)/3'
_atom_sites_solution_hydrogens     geom
_atom_sites_solution_primary     direct
_atom_sites_solution_secondary     difmap
_refine_ls_shift/su_max     0.033
_refine_ls_shift/su_mean     0.001
_refine_diff_density_max     0.602
_refine_diff_density_min     -0.440
_refine_ls_extinction_method     none
_refine_ls_extinction_coef     ?
loop_
    _atom_type_symbol
    _atom_type_description
    _atom_type_scat_dispersion_real
    _atom_type_scat_dispersion_imag
    _atom_type_scat_source
    'C' 'C' 0.0033 0.0016
                         'International Tables Vol C Tables 4.2.6.8 and 6.1.1.4'
    'H' 'H' 0.0000 0.0000
                         'International Tables Vol C Tables 4.2.6.8 and 6.1.1.4'
    'N' 'N' 0.0061 0.0033
                         'International Tables Vol C Tables 4.2.6.8 and 6.1.1.4'
    'O' 'O' 0.0106 0.0060
                         'International Tables Vol C Tables 4.2.6.8 and 6.1.1.4'
    'Cl' 'Cl' 0.1484 0.1585
                         'International Tables Vol C Tables 4.2.6.8 and 6.1.1.4'
_computing_data_collection
;
APEX2 (Bruker, 2008)
;
_computing_cell_refinement
;
SAINT (Bruker, 2008)
;
_computing_data_reduction
;
SAINT (Bruker, 2008)
;
_computing_structure_solution
;
SHELXS97 (Sheldrick, 2008)
;
_computing_structure_refinement
;
SHELXL97 (Sheldrick, 2008)
;
_computing_molecular_graphics
;
ORTEP-3 for Windows (Farrugia, 2012) and Mercury (Macrae <i>et al.</i>,
2008)
;
_computing_publication_material
;
SHELXL97 (Sheldrick, 2008) and  PLATON  (Spek, 2009)
;
loop_
    _atom_site_type_symbol
    _atom_site_label
    _atom_site_fract_x
    _atom_site_fract_y
    _atom_site_fract_z
    _atom_site_U_iso_or_equiv
    _atom_site_adp_type
    _atom_site_calc_flag
    _atom_site_refinement_flags
    _atom_site_occupancy
    _atom_site_symmetry_multiplicity
    _atom_site_disorder_assembly
    _atom_site_disorder_group
    C C1 0.3162(2) 0.1810(2) -0.0790(4) 0.0762(10) Uani d . 1 1 . .
    H H1A 0.3371 0.2362 -0.0339 0.114 Uiso calc R 1 1 . .
    H H1B 0.2546 0.1748 -0.0843 0.114 Uiso calc R 1 1 . .
    H H1C 0.3247 0.1788 -0.1772 0.114 Uiso calc R 1 1 . .
    C C2 0.3449(2) 0.0213(2) -0.0425(4) 0.0722(10) Uani d . 1 1 . .
    H H2A 0.3928 -0.0015 -0.0779 0.108 Uiso calc R 1 1 . .
    H H2B 0.2918 0.0208 -0.1216 0.108 Uiso calc R 1 1 . .
    H H2C 0.3370 -0.0145 0.0378 0.108 Uiso calc R 1 1 . .
    C C3 0.42724(17) 0.12629(16) 0.1321(3) 0.0441(6) Uani d . 1 1 . .
    H H3 0.4394 0.1840 0.1629 0.053 Uiso calc R 1 1 . .
    C C4 0.53764(16) 0.08439(15) 0.3322(3) 0.0380(5) Uani d . 1 1 . .
    C C5 0.58829(15) 0.02517(15) 0.4233(3) 0.0381(5) Uani d . 1 1 . .
    C C6 0.57139(17) -0.06580(16) 0.3917(3) 0.0439(6) Uani d . 1 1 . .
    C C7 0.66429(15) 0.04929(15) 0.5534(3) 0.0378(5) Uani d . 1 1 . .
    H H7 0.6549 0.0220 0.6432 0.045 Uiso calc R 1 1 . .
    C C8 0.66744(16) 0.14771(16) 0.5739(3) 0.0406(6) Uani d . 1 1 . .
    C C9 0.61304(16) 0.20215(16) 0.4809(3) 0.0421(6) Uani d . 1 1 . .
    C C10 0.6059(2) 0.29947(17) 0.4866(4) 0.0579(8) Uani d . 1 1 . .
    H H10A 0.6089 0.3174 0.5864 0.087 Uiso calc R 1 1 . .
    H H10B 0.5506 0.3179 0.4222 0.087 Uiso calc R 1 1 . .
    H H10C 0.6535 0.3258 0.4548 0.087 Uiso calc R 1 1 . .
    C C11 0.73241(19) 0.18383(19) 0.7044(3) 0.0515(7) Uani d . 1 1 . .
    C C12 0.8380(2) 0.1463(3) 0.9286(3) 0.0742(10) Uani d . 1 1 . .
    H H12A 0.8175 0.1997 0.9652 0.089 Uiso calc R 1 1 . .
    H H12B 0.8411 0.1013 1.0032 0.089 Uiso calc R 1 1 . .
    C C13 0.9252(3) 0.1612(4) 0.9120(5) 0.1227(19) Uani d . 1 1 . .
    H H13 0.9204 0.2177 0.8606 0.147 Uiso calc R 1 1 . .
    C C14 0.9880(3) 0.1800(5) 1.0641(6) 0.164(3) Uani d . 1 1 . .
    H H14A 0.9900 0.1300 1.1275 0.246 Uiso calc R 1 1 . .
    H H14B 0.9674 0.2301 1.1074 0.246 Uiso calc R 1 1 . .
    H H14C 1.0461 0.1915 1.0527 0.246 Uiso calc R 1 1 . .
    C C15 0.9634(3) 0.1055(4) 0.8250(6) 0.134(2) Uani d . 1 1 . .
    H H15A 0.9610 0.0459 0.8571 0.202 Uiso calc R 1 1 . .
    H H15B 1.0238 0.1221 0.8361 0.202 Uiso calc R 1 1 . .
    H H15C 0.9314 0.1105 0.7226 0.202 Uiso calc R 1 1 . .
    C C16 0.74957(16) 0.01276(16) 0.5256(3) 0.0393(5) Uani d . 1 1 . .
    C C17 0.78475(18) 0.0516(2) 0.4190(3) 0.0512(7) Uani d . 1 1 . .
    H H17 0.7585 0.1019 0.3706 0.061 Uiso calc R 1 1 . .
    C C18 0.8583(2) 0.0169(3) 0.3838(4) 0.0713(9) Uani d . 1 1 . .
    H H18 0.8814 0.0440 0.3129 0.086 Uiso calc R 1 1 . .
    C C19 0.8970(2) -0.0578(3) 0.4536(4) 0.0779(11) Uani d . 1 1 . .
    H H19 0.9457 -0.0817 0.4284 0.094 Uiso calc R 1 1 . .
    C C20 0.8647(2) -0.0972(2) 0.5595(4) 0.0667(9) Uani d . 1 1 . .
    H H20 0.8911 -0.1477 0.6068 0.080 Uiso calc R 1 1 . .
    C C21 0.79209(18) -0.06106(17) 0.5962(3) 0.0473(6) Uani d . 1 1 . .
    N N1 0.36500(16) 0.11034(14) 0.0093(3) 0.0509(6) Uani d . 1 1 . .
    N N2 0.47213(14) 0.06290(13) 0.2112(2) 0.0424(5) Uani d . 1 1 . .
    N N3 0.56164(18) -0.13952(16) 0.3724(3) 0.0672(7) Uani d . 1 1 . .
    O O1 0.55106(12) 0.17257(11) 0.3586(2) 0.0477(5) Uani d . 1 1 . .
    O O2 0.74819(18) 0.26007(15) 0.7309(3) 0.0899(9) Uani d . 1 1 . .
    O O3 0.77370(14) 0.11992(14) 0.7944(2) 0.0611(6) Uani d . 1 1 . .
    Cl Cl 0.75622(6) -0.11215(5) 0.73714(9) 0.0711(3) Uani d . 1 1 . .
loop_
    _atom_site_aniso_label
    _atom_site_aniso_U_11
    _atom_site_aniso_U_22
    _atom_site_aniso_U_33
    _atom_site_aniso_U_12
    _atom_site_aniso_U_13
    _atom_site_aniso_U_23
    C1 0.081(2) 0.0587(19) 0.072(2) 0.0163(17) -0.0101(18) 0.0144(16)
    C2 0.082(2) 0.0533(18) 0.065(2) -0.0039(16) -0.0092(17) -0.0108(15)
    C3 0.0434(14) 0.0369(12) 0.0510(15) -0.0010(11) 0.0101(12) 0.0006(11)
    C4 0.0383(12) 0.0324(11) 0.0448(13) -0.0027(10) 0.0137(11) -0.0002(10)
    C5 0.0380(12) 0.0329(12) 0.0443(13) -0.0017(10) 0.0122(10) -0.0007(10)
    C6 0.0420(13) 0.0377(13) 0.0485(14) 0.0014(11) 0.0054(11) 0.0003(11)
    C7 0.0397(13) 0.0356(12) 0.0376(12) -0.0014(10) 0.0091(10) 0.0011(10)
    C8 0.0416(13) 0.0394(13) 0.0425(13) -0.0029(10) 0.0143(11) -0.0086(11)
    C9 0.0432(13) 0.0375(12) 0.0475(14) -0.0029(10) 0.0155(11) -0.0062(11)
    C10 0.0623(18) 0.0346(13) 0.077(2) 0.0009(12) 0.0180(16) -0.0100(13)
    C11 0.0519(16) 0.0524(16) 0.0514(15) -0.0016(13) 0.0155(13) -0.0158(13)
    C12 0.067(2) 0.103(3) 0.0459(17) -0.0102(19) 0.0028(15) -0.0148(18)
    C13 0.073(3) 0.203(6) 0.083(3) -0.002(3) 0.003(2) -0.047(3)
    C14 0.078(3) 0.288(9) 0.105(4) -0.023(4) -0.012(3) -0.078(5)
    C15 0.090(3) 0.197(6) 0.117(4) 0.002(4) 0.027(3) -0.057(4)
    C16 0.0407(13) 0.0389(12) 0.0366(12) -0.0036(10) 0.0067(10) -0.0060(10)
    C17 0.0481(15) 0.0588(17) 0.0477(15) -0.0009(13) 0.0142(12) 0.0013(13)
    C18 0.0573(19) 0.102(3) 0.0607(19) -0.0026(19) 0.0263(16) -0.0055(19)
    C19 0.0530(19) 0.107(3) 0.076(2) 0.0185(19) 0.0200(17) -0.019(2)
    C20 0.0556(18) 0.068(2) 0.070(2) 0.0194(15) 0.0043(16) -0.0088(17)
    C21 0.0467(14) 0.0450(14) 0.0462(14) 0.0031(11) 0.0049(11) -0.0036(11)
    N1 0.0532(13) 0.0436(12) 0.0497(13) 0.0018(10) 0.0022(11) 0.0034(10)
    N2 0.0418(11) 0.0361(11) 0.0463(12) -0.0006(9) 0.0059(9) 0.0008(9)
    N3 0.0719(17) 0.0366(13) 0.0837(19) -0.0026(12) 0.0030(14) -0.0057(12)
    O1 0.0537(11) 0.0324(9) 0.0525(10) -0.0020(8) 0.0056(8) 0.0006(8)
    O2 0.0990(19) 0.0523(13) 0.0964(18) -0.0006(12) -0.0142(15) -0.0325(12)
    O3 0.0618(12) 0.0690(14) 0.0450(11) -0.0063(10) 0.0002(9) -0.0074(10)
    Cl 0.0811(6) 0.0592(5) 0.0707(5) 0.0063(4) 0.0155(4) 0.0217(4)
_geom_special_details
;
All e.s.d.'s (except the e.s.d. in the dihedral angle between two l.s. planes)
are estimated using the full covariance matrix. The cell e.s.d.'s are taken
into account individually in the estimation of e.s.d.'s in distances, angles
and torsion angles; correlations between e.s.d.'s in cell parameters are only
used when they are defined by crystal symmetry. An approximate (isotropic)
treatment of cell e.s.d.'s is used for estimating e.s.d.'s involving l.s.
planes.
;
loop_
    _geom_bond_atom_site_label_1
    _geom_bond_atom_site_label_2
    _geom_bond_site_symmetry_2
    _geom_bond_distance
    _geom_bond_publ_flag
    C1 N1 . 1.448(4) ?
    C1 H1A . 0.9600 ?
    C1 H1B . 0.9600 ?
    C1 H1C . 0.9600 ?
    C2 N1 . 1.449(4) ?
    C2 H2A . 0.9600 ?
    C2 H2B . 0.9600 ?
    C2 H2C . 0.9600 ?
    C3 N2 . 1.306(3) ?
    C3 N1 . 1.321(3) ?
    C3 H3 . 0.9300 ?
    C4 C5 . 1.349(3) ?
    C4 N2 . 1.355(3) ?
    C4 O1 . 1.374(3) ?
    C5 C6 . 1.429(3) ?
    C5 C7 . 1.510(3) ?
    C6 N3 . 1.143(3) ?
    C7 C8 . 1.513(3) ?
    C7 C16 . 1.532(3) ?
    C7 H7 . 0.9800 ?
    C8 C9 . 1.337(4) ?
    C8 C11 . 1.476(4) ?
    C9 O1 . 1.370(3) ?
    C9 C10 . 1.491(4) ?
    C10 H10A . 0.9600 ?
    C10 H10B . 0.9600 ?
    C10 H10C . 0.9600 ?
    C11 O2 . 1.201(3) ?
    C11 O3 . 1.339(4) ?
    C12 C13 . 1.433(6) ?
    C12 O3 . 1.447(3) ?
    C12 H12A . 0.9700 ?
    C12 H12B . 0.9700 ?
    C13 C15 . 1.411(7) ?
    C13 C14 . 1.531(6) ?
    C13 H13 . 0.9800 ?
    C14 H14A . 0.9600 ?
    C14 H14B . 0.9600 ?
    C14 H14C . 0.9600 ?
    C15 H15A . 0.9600 ?
    C15 H15B . 0.9600 ?
    C15 H15C . 0.9600 ?
    C16 C21 . 1.385(4) ?
    C16 C17 . 1.389(4) ?
    C17 C18 . 1.385(4) ?
    C17 H17 . 0.9300 ?
    C18 C19 . 1.373(5) ?
    C18 H18 . 0.9300 ?
    C19 C20 . 1.361(5) ?
    C19 H19 . 0.9300 ?
    C20 C21 . 1.385(4) ?
    C20 H20 . 0.9300 ?
    C21 Cl . 1.742(3) ?
loop_
    _geom_angle_atom_site_label_1
    _geom_angle_atom_site_label_2
    _geom_angle_atom_site_label_3
    _geom_angle_site_symmetry_1
    _geom_angle_site_symmetry_3
    _geom_angle
    _geom_angle_publ_flag
    N1 C1 H1A . . 109.5 ?
    N1 C1 H1B . . 109.5 ?
    H1A C1 H1B . . 109.5 ?
    N1 C1 H1C . . 109.5 ?
    H1A C1 H1C . . 109.5 ?
    H1B C1 H1C . . 109.5 ?
    N1 C2 H2A . . 109.5 ?
    N1 C2 H2B . . 109.5 ?
    H2A C2 H2B . . 109.5 ?
    N1 C2 H2C . . 109.5 ?
    H2A C2 H2C . . 109.5 ?
    H2B C2 H2C . . 109.5 ?
    N2 C3 N1 . . 121.5(2) ?
    N2 C3 H3 . . 119.2 ?
    N1 C3 H3 . . 119.2 ?
    C5 C4 N2 . . 124.0(2) ?
    C5 C4 O1 . . 120.3(2) ?
    N2 C4 O1 . . 115.7(2) ?
    C4 C5 C6 . . 118.2(2) ?
    C4 C5 C7 . . 123.8(2) ?
    C6 C5 C7 . . 117.9(2) ?
    N3 C6 C5 . . 176.4(3) ?
    C5 C7 C8 . . 109.67(19) ?
    C5 C7 C16 . . 108.51(19) ?
    C8 C7 C16 . . 112.41(19) ?
    C5 C7 H7 . . 108.7 ?
    C8 C7 H7 . . 108.7 ?
    C16 C7 H7 . . 108.7 ?
    C9 C8 C11 . . 119.4(2) ?
    C9 C8 C7 . . 122.7(2) ?
    C11 C8 C7 . . 117.9(2) ?
    C8 C9 O1 . . 122.2(2) ?
    C8 C9 C10 . . 129.5(2) ?
    O1 C9 C10 . . 108.3(2) ?
    C9 C10 H10A . . 109.5 ?
    C9 C10 H10B . . 109.5 ?
    H10A C10 H10B . . 109.5 ?
    C9 C10 H10C . . 109.5 ?
    H10A C10 H10C . . 109.5 ?
    H10B C10 H10C . . 109.5 ?
    O2 C11 O3 . . 122.4(3) ?
    O2 C11 C8 . . 126.3(3) ?
    O3 C11 C8 . . 111.3(2) ?
    C13 C12 O3 . . 114.9(3) ?
    C13 C12 H12A . . 108.5 ?
    O3 C12 H12A . . 108.5 ?
    C13 C12 H12B . . 108.5 ?
    O3 C12 H12B . . 108.5 ?
    H12A C12 H12B . . 107.5 ?
    C15 C13 C12 . . 121.7(5) ?
    C15 C13 C14 . . 112.2(5) ?
    C12 C13 C14 . . 109.4(4) ?
    C15 C13 H13 . . 103.8 ?
    C12 C13 H13 . . 103.8 ?
    C14 C13 H13 . . 103.8 ?
    C13 C14 H14A . . 109.5 ?
    C13 C14 H14B . . 109.5 ?
    H14A C14 H14B . . 109.5 ?
    C13 C14 H14C . . 109.5 ?
    H14A C14 H14C . . 109.5 ?
    H14B C14 H14C . . 109.5 ?
    C13 C15 H15A . . 109.5 ?
    C13 C15 H15B . . 109.5 ?
    H15A C15 H15B . . 109.5 ?
    C13 C15 H15C . . 109.5 ?
    H15A C15 H15C . . 109.5 ?
    H15B C15 H15C . . 109.5 ?
    C21 C16 C17 . . 117.1(2) ?
    C21 C16 C7 . . 123.3(2) ?
    C17 C16 C7 . . 119.5(2) ?
    C18 C17 C16 . . 121.1(3) ?
    C18 C17 H17 . . 119.5 ?
    C16 C17 H17 . . 119.5 ?
    C19 C18 C17 . . 119.9(3) ?
    C19 C18 H18 . . 120.1 ?
    C17 C18 H18 . . 120.1 ?
    C20 C19 C18 . . 120.5(3) ?
    C20 C19 H19 . . 119.7 ?
    C18 C19 H19 . . 119.7 ?
    C19 C20 C21 . . 119.2(3) ?
    C19 C20 H20 . . 120.4 ?
    C21 C20 H20 . . 120.4 ?
    C20 C21 C16 . . 122.1(3) ?
    C20 C21 Cl . . 117.1(2) ?
    C16 C21 Cl . . 120.8(2) ?
    C3 N1 C1 . . 121.2(2) ?
    C3 N1 C2 . . 120.6(2) ?
    C1 N1 C2 . . 118.1(2) ?
    C3 N2 C4 . . 118.2(2) ?
    C9 O1 C4 . . 120.97(19) ?
    C11 O3 C12 . . 117.1(3) ?
loop_
    _geom_torsion_atom_site_label_1
    _geom_torsion_atom_site_label_2
    _geom_torsion_atom_site_label_3
    _geom_torsion_atom_site_label_4
    _geom_torsion_site_symmetry_1
    _geom_torsion_site_symmetry_2
    _geom_torsion_site_symmetry_3
    _geom_torsion_site_symmetry_4
    _geom_torsion
    _geom_torsion_publ_flag
    N2 C4 C5 C6 . . . . -0.7(4) ?
    O1 C4 C5 C6 . . . . 179.6(2) ?
    N2 C4 C5 C7 . . . . 176.7(2) ?
    O1 C4 C5 C7 . . . . -3.0(4) ?
    C4 C5 C6 N3 . . . . 175(5) ?
    C7 C5 C6 N3 . . . . -3(5) ?
    C4 C5 C7 C8 . . . . 6.1(3) ?
    C6 C5 C7 C8 . . . . -176.4(2) ?
    C4 C5 C7 C16 . . . . -117.0(3) ?
    C6 C5 C7 C16 . . . . 60.5(3) ?
    C5 C7 C8 C9 . . . . -4.2(3) ?
    C16 C7 C8 C9 . . . . 116.6(3) ?
    C5 C7 C8 C11 . . . . 174.5(2) ?
    C16 C7 C8 C11 . . . . -64.7(3) ?
    C11 C8 C9 O1 . . . . -179.6(2) ?
    C7 C8 C9 O1 . . . . -0.9(4) ?
    C11 C8 C9 C10 . . . . -0.3(4) ?
    C7 C8 C9 C10 . . . . 178.4(3) ?
    C9 C8 C11 O2 . . . . -7.4(5) ?
    C7 C8 C11 O2 . . . . 173.9(3) ?
    C9 C8 C11 O3 . . . . 172.5(2) ?
    C7 C8 C11 O3 . . . . -6.3(3) ?
    O3 C12 C13 C15 . . . . -41.0(7) ?
    O3 C12 C13 C14 . . . . -174.6(5) ?
    C5 C7 C16 C21 . . . . -104.0(3) ?
    C8 C7 C16 C21 . . . . 134.5(2) ?
    C5 C7 C16 C17 . . . . 72.4(3) ?
    C8 C7 C16 C17 . . . . -49.1(3) ?
    C21 C16 C17 C18 . . . . 1.0(4) ?
    C7 C16 C17 C18 . . . . -175.6(3) ?
    C16 C17 C18 C19 . . . . 0.7(5) ?
    C17 C18 C19 C20 . . . . -1.2(5) ?
    C18 C19 C20 C21 . . . . 0.0(5) ?
    C19 C20 C21 C16 . . . . 1.8(5) ?
    C19 C20 C21 Cl . . . . -177.8(3) ?
    C17 C16 C21 C20 . . . . -2.3(4) ?
    C7 C16 C21 C20 . . . . 174.2(2) ?
    C17 C16 C21 Cl . . . . 177.3(2) ?
    C7 C16 C21 Cl . . . . -6.3(3) ?
    N2 C3 N1 C1 . . . . -179.2(3) ?
    N2 C3 N1 C2 . . . . -0.5(4) ?
    N1 C3 N2 C4 . . . . 177.1(2) ?
    C5 C4 N2 C3 . . . . 179.5(2) ?
    O1 C4 N2 C3 . . . . -0.8(3) ?
    C8 C9 O1 C4 . . . . 5.0(4) ?
    C10 C9 O1 C4 . . . . -174.5(2) ?
    C5 C4 O1 C9 . . . . -3.0(3) ?
    N2 C4 O1 C9 . . . . 177.3(2) ?
    O2 C11 O3 C12 . . . . 1.1(4) ?
    C8 C11 O3 C12 . . . . -178.7(2) ?
    C13 C12 O3 C11 . . . . -86.1(5) ?
loop_
    _geom_hbond_atom_site_label_D
    _geom_hbond_atom_site_label_H
    _geom_hbond_atom_site_label_A
    _geom_hbond_site_symmetry_A
    _geom_hbond_distance_DH
    _geom_hbond_distance_HA
    _geom_hbond_distance_DA
    _geom_hbond_angle_DHA
    C17 H17 O2 4_565 0.93 2.46 3.3368 157
_iucr_refine_instructions_details
;
TITL PCL in P2(1)/c
CELL  0.71073  15.6836  15.2523   9.3283   90.000  105.016   90.000
ZERR     4.00   0.0016   0.0013   0.0008    0.000    0.002    0.000
LATT   1
SYMM  - X, 1/2 + Y, 1/2 - Z
SFAC  C    H    N    O    CL
UNIT  84   96   12   12   4
MERG   2
OMIT   1 0 0
OMIT   -2 1 2
OMIT   3 0 0
FMAP   2
PLAN   25
ACTA   50
BOND   $H
CONF
L.S.  12
WGHT    0.103900    1.156800
FVAR       0.09458
C1    1    0.316229    0.180976   -0.078961    11.00000    0.08120    0.05867 =
         0.07217    0.01441   -0.01008    0.01625
AFIX 137
H1A   2    0.337130    0.236171   -0.033880    11.00000   -1.50000
H1B   2    0.254569    0.174829   -0.084272    11.00000   -1.50000
H1C   2    0.324657    0.178754   -0.177223    11.00000   -1.50000
AFIX   0
C2    1    0.344935    0.021282   -0.042503    11.00000    0.08248    0.05331 =
         0.06518   -0.01076   -0.00924   -0.00386
AFIX 137
H2A   2    0.392757   -0.001548   -0.077945    11.00000   -1.50000
H2B   2    0.291753    0.020843   -0.121637    11.00000   -1.50000
H2C   2    0.336997   -0.014464    0.037757    11.00000   -1.50000
AFIX   0
C3    1    0.427241    0.126293    0.132099    11.00000    0.04336    0.03687 =
         0.05100    0.00059    0.01014   -0.00099
AFIX  43
H3    2    0.439369    0.183985    0.162947    11.00000   -1.20000
AFIX   0
C4    1    0.537639    0.084386    0.332160    11.00000    0.03831    0.03237 =
         0.04482   -0.00018    0.01370   -0.00270
C5    1    0.588289    0.025167    0.423318    11.00000    0.03800    0.03291 =
         0.04427   -0.00071    0.01216   -0.00166
C6    1    0.571395   -0.065800    0.391742    11.00000    0.04196    0.03766 =
         0.04855    0.00029    0.00540    0.00138
C7    1    0.664295    0.049291    0.553428    11.00000    0.03965    0.03561 =
         0.03759    0.00114    0.00909   -0.00138
AFIX  13
H7    2    0.654903    0.021972    0.643193    11.00000   -1.20000
AFIX   0
C8    1    0.667437    0.147715    0.573940    11.00000    0.04159    0.03941 =
         0.04254   -0.00856    0.01430   -0.00291
C9    1    0.613038    0.202150    0.480896    11.00000    0.04318    0.03753 =
         0.04752   -0.00619    0.01549   -0.00289
C10   1    0.605872    0.299473    0.486598    11.00000    0.06227    0.03455 =
         0.07691   -0.01000    0.01804    0.00085
AFIX 137
H10A  2    0.608929    0.317422    0.586444    11.00000   -1.50000
H10B  2    0.550582    0.317892    0.422230    11.00000   -1.50000
H10C  2    0.653490    0.325782    0.454792    11.00000   -1.50000
AFIX   0
C11   1    0.732409    0.183827    0.704392    11.00000    0.05186    0.05244 =
         0.05136   -0.01582    0.01550   -0.00164
C12   1    0.838038    0.146311    0.928557    11.00000    0.06679    0.10339 =
         0.04587   -0.01477    0.00280   -0.01019
AFIX  23
H12A  2    0.817525    0.199723    0.965187    11.00000   -1.20000
H12B  2    0.841122    0.101289    1.003173    11.00000   -1.20000
AFIX   0
C13   1    0.925174    0.161173    0.911970    11.00000    0.07251    0.20280 =
         0.08304   -0.04745    0.00263   -0.00221
AFIX  13
H13   2    0.920408    0.217702    0.860559    11.00000   -1.20000
AFIX   0
C14   1    0.988043    0.179955    1.064071    11.00000    0.07809    0.28840 =
         0.10541   -0.07792   -0.01181   -0.02255
AFIX 137
H14A  2    0.990018    0.130037    1.127533    11.00000   -1.50000
H14B  2    0.967437    0.230145    1.107409    11.00000   -1.50000
H14C  2    1.046108    0.191464    1.052674    11.00000   -1.50000
AFIX   0
C15   1    0.963385    0.105479    0.824980    11.00000    0.08967    0.19716 =
         0.11683   -0.05665    0.02738    0.00161
AFIX 137
H15A  2    0.960998    0.045939    0.857088    11.00000   -1.50000
H15B  2    1.023786    0.122100    0.836068    11.00000   -1.50000
H15C  2    0.931365    0.110509    0.722602    11.00000   -1.50000
AFIX   0
C16   1    0.749566    0.012758    0.525632    11.00000    0.04070    0.03892 =
         0.03656   -0.00603    0.00669   -0.00363
C17   1    0.784745    0.051645    0.419036    11.00000    0.04807    0.05883 =
         0.04771    0.00129    0.01423   -0.00089
AFIX  43
H17   2    0.758464    0.101879    0.370551    11.00000   -1.20000
AFIX   0
C18   1    0.858298    0.016854    0.383769    11.00000    0.05731    0.10209 =
         0.06070   -0.00545    0.02631   -0.00265
AFIX  43
H18   2    0.881432    0.044015    0.312877    11.00000   -1.20000
AFIX   0
C19   1    0.897039   -0.057826    0.453639    11.00000    0.05300    0.10693 =
         0.07570   -0.01863    0.01996    0.01850
AFIX  43
H19   2    0.945749   -0.081701    0.428395    11.00000   -1.20000
AFIX   0
C20   1    0.864707   -0.097178    0.559547    11.00000    0.05556    0.06768 =
         0.07016   -0.00877    0.00433    0.01939
AFIX  43
H20   2    0.891064   -0.147724    0.606767    11.00000   -1.20000
AFIX   0
C21   1    0.792086   -0.061057    0.596171    11.00000    0.04672    0.04497 =
         0.04618   -0.00364    0.00486    0.00308
N1    3    0.364999    0.110337    0.009276    11.00000    0.05320    0.04359 =
         0.04970    0.00344    0.00219    0.00184
N2    3    0.472133    0.062896    0.211194    11.00000    0.04183    0.03612 =
         0.04626    0.00080    0.00586   -0.00064
N3    3    0.561636   -0.139515    0.372410    11.00000    0.07187    0.03656 =
         0.08370   -0.00570    0.00297   -0.00255
O1    4    0.551063    0.172570    0.358563    11.00000    0.05371    0.03241 =
         0.05251    0.00057    0.00560   -0.00205
O2    4    0.748187    0.260073    0.730922    11.00000    0.09895    0.05230 =
         0.09642   -0.03252   -0.01421   -0.00059
O3    4    0.773698    0.119918    0.794351    11.00000    0.06182    0.06900 =
         0.04502   -0.00741    0.00018   -0.00633
CL    5    0.756223   -0.112148    0.737138    11.00000    0.08108    0.05925 =
         0.07072    0.02168    0.01552    0.00634
HKLF 4
REM  PCL in P2(1)/c
REM R1 =  0.0605 for   3062 Fo > 4sig(Fo)  and  0.1253 for all   5524 data
REM    258 parameters refined using      0 restraints
END
WGHT      0.0802      1.3532
REM Highest difference peak  0.602,  deepest hole -0.440,  1-sigma level  0.048
Q1    1   0.9140  0.0971  0.9464  11.00000  0.05    0.60
Q2    1   0.7809 -0.1292  0.6623  11.00000  0.05    0.31
Q3    1   0.9468  0.1912  0.7935  11.00000  0.05    0.23
Q4    1   0.3532  0.1138  0.0975  11.00000  0.05    0.22
Q5    1   0.5938  0.3192  0.3738  11.00000  0.05    0.21
Q6    1   0.5989 -0.1087  0.3564  11.00000  0.05    0.20
Q7    1   0.3452  0.0114 -0.1650  11.00000  0.05    0.19
Q8    1   0.7674  0.2445  0.6845  11.00000  0.05    0.19
Q9    1   1.0186  0.1948  1.0571  11.00000  0.05    0.19
Q10   1   0.2825  0.0062 -0.0394  11.00000  0.05    0.19
Q11   1   0.6094  0.1744  0.5670  11.00000  0.05    0.19
Q12   1   0.6596  0.3317  0.5434  11.00000  0.05    0.18
Q13   1   0.2861  0.2149 -0.0068  11.00000  0.05    0.18
Q14   1   0.5569  0.3016  0.5155  11.00000  0.05    0.18
Q15   1   0.7299  0.0217  0.5432  11.00000  0.05    0.18
Q16   1   0.4039 -0.0221  0.0238  11.00000  0.05    0.17
Q17   1   0.7822  0.0453  0.4979  11.00000  0.05    0.17
Q18   1   0.5378  0.3265  0.5264  11.00000  0.05    0.17
Q19   1   0.8031  0.1603  1.0112  11.00000  0.05    0.17
Q20   1   0.7484 -0.0409  0.5438  11.00000  0.05    0.17
Q21   1   0.6563  0.1089  0.5763  11.00000  0.05    0.16
Q22   1   0.7012  0.1524  0.6041  11.00000  0.05    0.16
Q23   1   0.9361  0.1705  1.1662  11.00000  0.05    0.16
Q24   1   0.7613  0.0191  0.4569  11.00000  0.05    0.16
Q25   1   0.7959 -0.0704  0.7985  11.00000  0.05    0.16
;
