# Supplementary material for: Crystal structure of isobutyl 4-(2-chloro­phen­yl)-5-cyano-6-{(E)-[(di­methyl­amino)­methyl­idene]amino}-2-methyl-4H-pyran-3-carboxyl­ate
Source: Acta Crystallogr E Crystallogr Commun. 2015 Jan 10;71(Pt 2):o101–2. doi: 10.1107/S2056989015000079 (PMC4384599; doi:10.1107/S2056989015000079)
Supplement: Supplementary file 2 [file e-71-0o101-Isup2.hkl]

#
# h,k,l, Fc-squared, Fo-squared, sigma(Fo-squared) and status flag
#
data_I
_shelx_title ' PCL in P2(1)/c'
_shelx_refln_list_code          4
_shelx_F_calc_maximum      336.27
_exptl_crystal_F_000       848.00
_reflns_d_resolution_high  0.7181
 
loop_
 _symmetry_equiv_pos_as_xyz
 'x, y, z'
 '-x, y+1/2, -z+1/2'
 '-x, -y, -z'
 'x, -y-1/2, z-1/2'
 
_cell_length_a    15.6836
_cell_length_b    15.2523
_cell_length_c     9.3283
_cell_angle_alpha  90.000
_cell_angle_beta  105.016
_cell_angle_gamma  90.000
 
_shelx_F_squared_multiplier     1.000
 
loop_
 _refln_index_h
 _refln_index_k
 _refln_index_l
 _refln_F_squared_calc
 _refln_F_squared_meas
 _refln_F_squared_sigma
 _refln_observed_status
   2   0   0     4619.00     4604.43     33.30 o
   4   0   0     1400.32     1454.42     12.40 o
   5   0   0     3634.33     3726.70     31.20 o
   6   0   0     6293.82     6669.94     71.12 o
   7   0   0        1.84       -1.96      1.96 o
   8   0   0      673.14      549.30     11.03 o
   9   0   0     3757.63     3886.43     55.67 o
  10   0   0     2962.33     3016.45     38.28 o
  11   0   0      134.85      192.96     12.10 o
  12   0   0      263.73      250.84     10.12 o
  13   0   0       76.97       78.39      7.20 o
  14   0   0       54.34       50.35      7.57 o
  15   0   0       47.43       44.66      7.39 o
  16   0   0        7.22        3.38      6.85 o
  17   0   0       17.41       32.09      9.04 o
  18   0   0        2.04       -0.38      7.16 o
  19   0   0        6.28       16.38     10.37 o
   2   1   0       56.82       66.00      1.11 o
   3   1   0      178.94      163.66      1.95 o
   4   1   0       34.44       53.36      1.41 o
   5   1   0      539.46      601.70      5.40 o
   6   1   0     1081.26      999.85      9.68 o
   7   1   0       15.52       10.60      1.98 o
   8   1   0      178.52      159.50      4.47 o
   9   1   0       89.23       79.28      3.83 o
  10   1   0      338.19      384.09      7.34 o
  11   1   0       39.12       43.72      3.94 o
  12   1   0       39.03       48.95      6.24 o
  13   1   0       62.14       62.50      5.25 o
  14   1   0        0.86       -3.56      3.56 o
  15   1   0        1.85       -3.64      3.64 o
  16   1   0      245.29      248.16     10.75 o
  17   1   0      191.29      197.47      9.77 o
  18   1   0       19.31       24.19      5.72 o
  19   1   0       11.00       11.83      9.33 o
  20   1   0        0.01       21.24     19.00 o
   0   2   0     4800.65     4978.91    142.85 o
   1   2   0        8.71        4.24      0.50 o
   2   2   0      298.67      261.91      2.50 o
   3   2   0     3315.72     3402.19     19.61 o
   4   2   0      444.01      481.53      4.08 o
   5   2   0       25.58       35.31      1.91 o
   6   2   0      213.49      200.34      3.94 o
   7   2   0      506.65      553.72      8.08 o
   8   2   0        5.81        4.00      2.18 o
   9   2   0      916.62     1025.90     13.10 o
  10   2   0       44.09       43.49      3.81 o
  11   2   0      268.17      247.25      6.99 o
  12   2   0        0.30        2.08      3.16 o
  13   2   0      103.24       87.73      5.85 o
  14   2   0       51.09       53.41      5.34 o
  15   2   0        5.59        3.22      4.56 o
  16   2   0       82.57      107.68      7.15 o
  17   2   0       38.91       55.39      6.32 o
  18   2   0       68.66       89.88      7.92 o
  19   2   0       23.23       22.14      7.23 o
  20   2   0        0.42       10.06     17.89 o
   1   3   0     7710.03     7805.76     41.10 o
   2   3   0     1250.97     1341.11      8.87 o
   3   3   0      483.71      465.54      4.19 o
   4   3   0     1790.61     2041.54     14.63 o
   5   3   0     2218.35     2159.74     18.37 o
   6   3   0      178.12      160.95      4.12 o
   7   3   0     3780.15     3639.86     32.04 o
   8   3   0       19.98       28.88      2.79 o
   9   3   0      404.72      436.16      8.01 o
  10   3   0       71.27       58.75      4.18 o
  11   3   0       18.13        8.91      3.05 o
  12   3   0      101.78       89.39      5.46 o
  13   3   0        0.19       -2.25      4.37 o
  14   3   0        6.99        2.17      3.73 o
  15   3   0       32.91       35.87      5.49 o
  16   3   0       33.23       39.22      5.38 o
  17   3   0      161.20      169.10      8.93 o
  18   3   0       25.32       12.14      5.76 o
  19   3   0        0.15       -6.25      6.25 o
  20   3   0        5.74        3.35     12.30 o
   0   4   0    12483.89    11916.12     80.56 o
   1   4   0        2.83        2.69      1.24 o
   2   4   0      229.15      223.79      2.70 o
   3   4   0     1012.92      960.64      7.96 o
   4   4   0     1383.93     1269.15     11.17 o
   5   4   0      334.50      366.27      5.84 o
   6   4   0      293.72      242.61      5.05 o
   7   4   0        0.67       10.73      2.18 o
   8   4   0      102.67      130.85      4.50 o
   9   4   0      774.72      808.73     11.63 o
  10   4   0      714.99      667.87     10.43 o
  11   4   0        0.42        0.50      2.75 o
  12   4   0        4.80        0.54      3.41 o
  13   4   0       77.90       79.51      5.74 o
  14   4   0       14.09       11.37      4.03 o
  15   4   0      150.48      146.79      7.54 o
  16   4   0       24.65       23.24      5.25 o
  17   4   0        0.73        7.28      5.18 o
  18   4   0        2.63        1.04      6.21 o
  19   4   0        0.00       -6.16      6.16 o
  20   4   0       16.93       34.65     16.77 o
   1   5   0      363.88      372.35      3.57 o
   2   5   0     1142.97     1005.57      7.90 o
   3   5   0     1190.61     1132.56     10.21 o
   4   5   0        6.07        6.77      1.57 o
   5   5   0      211.15      193.54      4.44 o
   6   5   0       45.40       47.19      3.03 o
   7   5   0     1043.63     1179.67     14.81 o
   8   5   0      390.86      428.87      8.33 o
   9   5   0       40.17       37.80      3.75 o
  10   5   0      174.29      188.03      7.25 o
  11   5   0      165.79      152.07      7.01 o
  12   5   0       10.49       13.70      3.92 o
  13   5   0        2.12       -3.80      3.80 o
  14   5   0        0.87       -2.34      4.45 o
  15   5   0       11.95       16.88      5.24 o
  16   5   0        1.37       -5.32      5.32 o
  17   5   0       19.60       13.93      6.07 o
  18   5   0        3.12        1.36      5.96 o
  19   5   0       13.51       15.02      9.86 o
   0   6   0       88.77      111.94      2.90 o
   1   6   0      530.88      626.75      5.40 o
   2   6   0      173.93      123.29      2.70 o
   3   6   0     1675.45     1793.88     14.27 o
   4   6   0     1498.83     1466.04     14.89 o
   5   6   0       27.91       23.57      2.43 o
   6   6   0      186.26      181.11      4.92 o
   7   6   0      794.55      872.41     12.39 o
   8   6   0      555.73      569.38     10.02 o
   9   6   0       64.03       56.08      5.53 o
  10   6   0        0.28       -2.22      3.08 o
  11   6   0       23.72       29.91      4.50 o
  12   6   0      200.63      191.93      8.04 o
  13   6   0        1.05       -4.29      4.29 o
  14   6   0        0.06       -5.12      5.12 o
  15   6   0        8.33       14.26      6.35 o
  16   6   0       10.72       16.86      7.85 o
  17   6   0       34.57       34.12      7.09 o
  18   6   0       17.65       17.02      6.37 o
  19   6   0       13.25       24.50      9.41 o
   1   7   0     3300.78     3601.89     22.56 o
   2   7   0     1049.72     1180.70      9.57 o
   3   7   0      555.89      703.24      7.97 o
   4   7   0      727.51      756.12      9.02 o
   5   7   0       54.31       45.22      3.12 o
   6   7   0       11.72       14.09      2.87 o
   7   7   0      892.96      837.04     12.39 o
   8   7   0      162.31      196.89      6.19 o
   9   7   0      296.58      258.29      7.74 o
  10   7   0       15.18       12.31      3.62 o
  11   7   0      356.88      374.26     10.35 o
  12   7   0        3.81        5.03      3.90 o
  13   7   0        0.14       -3.18      5.08 o
  14   7   0        0.19       -6.38      7.90 o
  15   7   0        7.56        8.14      5.56 o
  16   7   0       21.06       26.31      6.26 o
  17   7   0       11.66        7.16      6.20 o
  18   7   0        1.94        6.44      6.65 o
  19   7   0        0.00       -3.35     14.53 o
   0   8   0        7.34        5.13      2.29 o
   1   8   0      605.42      525.72      5.60 o
   2   8   0     2740.48     3042.79     21.71 o
   3   8   0       38.91       40.39      2.49 o
   4   8   0      362.02      338.76      6.05 o
   5   8   0      200.82      222.86      5.26 o
   6   8   0      620.76      618.76     13.75 o
   7   8   0        0.60        4.18      2.87 o
   8   8   0      762.15      758.08     12.37 o
   9   8   0        2.32        3.45      3.80 o
  10   8   0      785.16      771.63     13.97 o
  11   8   0      133.61      132.21      7.38 o
  12   8   0      400.92      404.76     14.48 o
  13   8   0        0.99       -5.20      5.35 o
  14   8   0       12.97        5.60      5.44 o
  15   8   0      151.76      163.72      9.73 o
  16   8   0       65.74       60.60      7.42 o
  17   8   0       20.20       24.00      7.75 o
  18   8   0       39.96       42.38     22.68 o
   1   9   0      454.48      484.97      6.15 o
   2   9   0      875.28      855.59      8.54 o
   3   9   0      917.49     1025.67     10.88 o
   4   9   0      160.13      101.88      3.79 o
   5   9   0      187.40      211.53      5.85 o
   6   9   0        1.64        1.23      2.67 o
   7   9   0        2.93       -1.31      2.87 o
   8   9   0       18.37       17.80      3.89 o
   9   9   0        1.05        3.43      3.50 o
  10   9   0      294.92      297.77      9.92 o
  11   9   0       71.01       54.25      5.49 o
  12   9   0       86.44       96.00      8.17 o
  13   9   0       38.78       44.99      6.32 o
  14   9   0       46.27       52.85      6.71 o
  15   9   0       27.89       28.89      6.68 o
  16   9   0       13.15       36.40      8.67 o
  17   9   0        9.06        9.25      6.65 o
  18   9   0        0.20       -8.94     13.41 o
   0  10   0       46.04       59.78      5.87 o
   1  10   0        4.59        3.09      2.06 o
   2  10   0      174.88      107.51      3.66 o
   3  10   0      120.84      141.71      4.72 o
   4  10   0        6.04       11.44      2.72 o
   5  10   0      145.41      126.71      5.17 o
   6  10   0      235.59      267.37      6.86 o
   7  10   0        0.15       -1.57      2.72 o
   8  10   0     1087.55     1116.48     15.53 o
   9  10   0      376.95      392.93     10.37 o
  10  10   0       27.95       32.54      5.28 o
  11  10   0        6.59        6.16      8.55 o
  12  10   0       29.17       18.55      5.87 o
  13  10   0      109.14      109.73      8.49 o
  14  10   0       43.24       49.64      7.76 o
  15  10   0        0.95        2.39      5.76 o
  16  10   0       38.82       24.08      7.32 o
  17  10   0        4.05        8.43     17.80 o
  18  10   0       18.01       21.12     25.15 o
   1  11   0      148.89      152.81      4.46 o
   2  11   0        5.36        8.43      2.39 o
   3  11   0      573.18      516.52      7.86 o
   4  11   0      289.08      267.32      6.50 o
   5  11   0        0.46        2.28      2.96 o
   6  11   0        5.98        3.05      3.29 o
   7  11   0       29.21       23.76      3.95 o
   8  11   0      209.50      200.34      7.33 o
   9  11   0      299.54      308.15      9.07 o
  10  11   0        1.16        6.22      7.44 o
  11  11   0      398.57      456.45     13.04 o
  12  11   0       56.45       49.97      7.16 o
  13  11   0        1.92        2.57      5.01 o
  14  11   0       26.82       22.01      6.14 o
  15  11   0       10.52       16.35      6.51 o
  16  11   0        0.00       -1.81      7.21 o
  17  11   0        0.15       -5.96     10.13 o
  18  11   0        5.01        3.35     15.65 o
   0  12   0      202.59      164.40      7.00 o
   1  12   0       13.66       16.93      2.64 o
   2  12   0      151.98      156.83      4.90 o
   3  12   0      104.13      112.01      4.54 o
   4  12   0      100.13       82.87      4.25 o
   5  12   0      434.64      482.20      8.94 o
   6  12   0       84.05       86.07      5.05 o
   7  12   0      112.04       74.32      5.64 o
   8  12   0       36.39       48.35      5.19 o
   9  12   0        2.23        0.52      4.45 o
  10  12   0       59.77       59.16      5.58 o
  11  12   0       89.26       81.64      7.59 o
  12  12   0       41.66       41.55      6.49 o
  13  12   0        2.83       -5.59      5.91 o
  14  12   0        7.70        2.41      5.91 o
  15  12   0        7.48       -0.13      5.70 o
  16  12   0        2.53        0.00     12.88 o
   1  13   0        0.63        0.43      2.84 o
   2  13   0       11.87        7.06      2.55 o
   3  13   0      207.69      276.34      6.88 o
   4  13   0      755.21      667.84     10.76 o
   5  13   0     1298.41     1389.47     20.33 o
   6  13   0      462.73      447.96     10.82 o
   7  13   0       12.15        8.34      5.59 o
   8  13   0        4.81        0.87      4.32 o
   9  13   0        2.63        0.94      4.73 o
  10  13   0        5.87       10.30      4.52 o
  11  13   0       13.81       17.77      5.03 o
  12  13   0       81.96       69.65      7.92 o
  13  13   0        0.84       -4.92      5.11 o
  14  13   0        2.12       -2.89      6.68 o
   0  14   0      135.37      181.88      8.77 o
   1  14   0       19.37       16.41      4.26 o
   2  14   0      415.04      370.11      8.36 o
   3  14   0       50.63       58.90      4.89 o
   4  14   0       90.03       68.07      5.02 o
   5  14   0        1.37        5.76      4.90 o
   6  14   0       44.80       59.88      5.83 o
   7  14   0        9.58       18.99      4.87 o
   8  14   0      103.52       98.02      7.67 o
   9  14   0        0.02       -1.22      5.25 o
  10  14   0       45.72       47.29      7.93 o
  11  14   0        0.42        1.10      5.85 o
  12  14   0        4.89        6.59      6.92 o
  13  14   0        1.17       -9.49     17.25 o
  14  14   0        0.33       -2.59      9.86 o
   1  15   0      101.20       93.81      6.05 o
   2  15   0       17.97       14.88      5.09 o
   3  15   0        0.91       -4.35      4.35 o
   4  15   0       14.33        0.19      6.58 o
   5  15   0       18.91       13.48      4.71 o
   6  15   0        0.28       -4.20      4.20 o
   7  15   0       17.37        8.03      6.23 o
   8  15   0        1.60       -0.55      5.96 o
   9  15   0       14.96       21.70      6.45 o
  10  15   0        2.85        2.96      6.85 o
  11  15   0        3.69       -8.40      9.35 o
  12  15   0       20.59        9.99     13.98 o
  13  15   0       43.64       31.30     12.35 o
   0  16   0      255.47      296.58     13.26 o
   1  16   0       33.35       34.61      4.99 o
   2  16   0       31.29       28.82      5.53 o
   3  16   0       16.16       19.19      5.63 o
   4  16   0      122.32      118.72      8.05 o
   5  16   0       11.53       12.44      5.51 o
   6  16   0       83.38      106.14      7.90 o
   7  16   0        0.35        2.76      5.22 o
   8  16   0        0.11       14.02      8.16 o
   9  16   0        8.98        9.91      7.15 o
  10  16   0        0.79        0.83      9.95 o
  11  16   0        1.20       -8.23      8.23 o
  12  16   0        0.00      -10.06     12.30 o
   1  17   0       27.31        9.18      5.87 o
   2  17   0       22.82       21.01      5.63 o
   3  17   0       79.61       82.01      7.37 o
   4  17   0        4.83        8.19      5.36 o
   5  17   0        2.41        8.63      6.41 o
   6  17   0       19.35       21.02      7.08 o
   7  17   0      166.14      179.86     10.85 o
   8  17   0       26.77       49.88      8.24 o
   9  17   0       57.93       72.97      8.92 o
  10  17   0       32.97       34.37     12.35 o
  11  17   0        3.73        8.94     13.41 o
   0  18   0        9.57        4.08      6.37 o
   1  18   0       22.83       32.67      6.46 o
   2  18   0       75.24       83.74      8.63 o
   3  18   0       11.58        8.90      6.78 o
   4  18   0       74.84       68.48      8.36 o
   5  18   0        0.28       -2.04      6.44 o
   6  18   0        0.09       -5.65      5.65 o
   7  18   0       49.51       51.27      8.86 o
   8  18   0        6.80        7.04      7.69 o
   9  18   0       21.80       19.52     10.98 o
  10  18   0       11.07        0.00     16.77 o
   1  19   0       67.86       84.79     10.33 o
   2  19   0       60.21       79.25      9.84 o
   3  19   0        3.66       -6.67      6.67 o
   4  19   0        0.00       -6.38      6.38 o
   5  19   0        3.00        7.70      7.36 o
   6  19   0       13.74       -1.57      7.71 o
   7  19   0        0.01      -11.18     11.18 o
   8  19   0        3.86       10.06     17.89 o
   0  20   0        0.03       -8.94     13.41 o
   1  20   0       10.84       25.01     10.65 o
   2  20   0       27.13        4.47     14.53 o
 -21   1   1        0.80        4.47     13.41 o
 -20   1   1       25.43       33.83      7.84 o
 -19   1   1        3.08        3.57      6.08 o
 -18   1   1        1.35       -1.48      5.31 o
 -17   1   1       64.90       63.10      6.85 o
 -16   1   1        1.53        1.69      4.84 o
 -15   1   1      122.86      114.23      7.31 o
 -14   1   1        0.02       -3.76      3.76 o
 -13   1   1      392.02      358.06      8.97 o
 -12   1   1      171.98      191.37      6.98 o
 -11   1   1       64.26       77.27      4.66 o
 -10   1   1        7.99        2.05      2.50 o
  -9   1   1       44.59       73.20      3.83 o
  -8   1   1      282.29      334.00      6.45 o
  -7   1   1     1415.06     1492.01     15.39 o
  -6   1   1     6808.29     6650.77     53.72 o
  -5   1   1     2102.28     1965.21     12.59 o
  -4   1   1      424.32      379.54      3.60 o
  -3   1   1       32.76       40.14      1.20 o
  -2   1   1     4564.27     4781.67     28.34 o
  -1   1   1     6403.40     6695.80     77.67 o
   0   1   1     7194.27     6798.65    125.09 o
   1   1   1     2741.68     2532.64     12.87 o
   2   1   1       15.87       24.93      0.86 o
   3   1   1    21964.93    21631.72    110.59 o
   4   1   1      443.94      390.91      3.48 o
   5   1   1     1061.54     1126.63      9.71 o
   6   1   1       40.09       31.84      2.09 o
   7   1   1        4.24        5.31      1.89 o
   8   1   1      385.64      437.09      7.05 o
   9   1   1     2736.73     2655.92     24.05 o
  10   1   1        0.57       14.17      2.92 o
  11   1   1      385.43      402.92      8.22 o
  12   1   1       71.47       84.37      4.94 o
  13   1   1       20.46       16.18      3.76 o
  14   1   1       23.74       25.84      4.75 o
  15   1   1       73.16       81.32      6.34 o
  16   1   1       27.55       30.13      5.27 o
  17   1   1        6.66        5.10      5.21 o
  18   1   1        0.07       -5.62      5.62 o
  19   1   1        1.67       -4.55     10.13 o
 -20   2   1        3.77       -3.85      7.98 o
 -19   2   1        0.00        4.76      6.04 o
 -18   2   1       61.87       74.96      7.76 o
 -17   2   1       68.87       72.58      8.32 o
 -16   2   1        0.16       -4.50      4.50 o
 -15   2   1       37.90       33.33      4.82 o
 -14   2   1       11.99       11.02      4.24 o
 -13   2   1      105.72       99.85      5.94 o
 -12   2   1       17.84       13.74      3.37 o
 -11   2   1       71.56       64.97      4.26 o
 -10   2   1      114.61      124.65      5.04 o
  -9   2   1        8.83       11.27      2.47 o
  -8   2   1     3251.82     3158.86     28.85 o
  -7   2   1      138.48      181.77      4.60 o
  -6   2   1      595.60      511.43      7.17 o
  -5   2   1     1060.29     1168.87      9.93 o
  -4   2   1      463.38      491.42      4.55 o
  -3   2   1     1858.59     1824.79     12.07 o
  -2   2   1    18945.90    18660.70    112.65 o
  -1   2   1     3896.67     3746.30     22.28 o
   0   2   1      996.40     1012.11      6.02 o
   1   2   1     1376.72     1243.00      7.70 o
   2   2   1    16198.21    16263.81     82.78 o
   3   2   1     6512.78     6873.60     36.75 o
   4   2   1     4625.75     4830.02     28.52 o
   5   2   1      132.78      181.37      3.29 o
   6   2   1      467.89      408.46      5.98 o
   7   2   1      477.77      516.08      6.85 o
   8   2   1        4.48       -1.89      1.89 o
   9   2   1      349.31      460.42      7.68 o
  10   2   1      269.14      284.75      7.19 o
  11   2   1        5.23        2.89      2.91 o
  12   2   1        1.95        0.14      4.57 o
  13   2   1      124.20      116.28      6.36 o
  14   2   1      137.69      137.58      7.14 o
  15   2   1        0.02        1.99      4.14 o
  16   2   1       20.15       14.61      4.65 o
  17   2   1        6.71        7.68      5.43 o
  18   2   1       44.91       46.34      7.37 o
 -20   3   1        0.80        4.34     16.10 o
 -19   3   1       27.23       28.33      7.27 o
 -18   3   1       62.90       80.37      8.33 o
 -17   3   1       17.27       24.22      6.27 o
 -16   3   1       25.24       24.96      5.45 o
 -15   3   1       16.34       11.63      4.47 o
 -14   3   1        0.74       -3.41      3.41 o
 -13   3   1       44.68       34.29      4.32 o
 -12   3   1       47.38       44.79      4.12 o
 -11   3   1      696.26      733.81     11.46 o
 -10   3   1      440.28      450.08      8.44 o
  -9   3   1        0.79        2.75      2.24 o
  -8   3   1      426.36      418.47      7.30 o
  -7   3   1     1674.25     1632.91     18.10 o
  -6   3   1       56.02       67.43      3.33 o
  -5   3   1     1371.08     1259.69     11.99 o
  -4   3   1       13.95       25.09      1.60 o
  -3   3   1     1154.80     1109.89      8.17 o
  -2   3   1      543.90      534.00      4.24 o
  -1   3   1    16712.76    16073.93     87.08 o
   0   3   1    11644.55    11130.11     56.43 o
   1   3   1      332.25      325.27      3.12 o
   2   3   1     3632.13     3713.99     21.28 o
   3   3   1      839.49      838.34      5.73 o
   4   3   1      108.60       77.81      2.32 o
   5   3   1      383.18      557.36      6.50 o
   6   3   1      997.10     1172.85     11.88 o
   7   3   1     1589.32     1692.14     17.99 o
   8   3   1       16.33       15.95      2.60 o
   9   3   1      123.19       92.99      4.48 o
  10   3   1       15.44        9.38      3.07 o
  11   3   1        3.77        1.38      2.91 o
  12   3   1      321.69      375.98      9.21 o
  13   3   1        6.74       -0.14      4.12 o
  14   3   1       54.51       60.64      5.79 o
  15   3   1       60.39       70.94      6.00 o
  16   3   1        4.99       11.53      5.34 o
  17   3   1        2.53       -5.25      5.25 o
  18   3   1       19.81       20.05      6.67 o
  19   3   1       15.75       29.06     19.00 o
 -20   4   1       20.03       19.60      9.76 o
 -19   4   1       40.89       37.85      8.31 o
 -18   4   1      110.40      112.60      8.27 o
 -17   4   1       15.97       26.58      6.26 o
 -16   4   1       29.82       27.14      6.11 o
 -15   4   1        5.08       -4.61      4.90 o
 -14   4   1        0.08       -4.34      4.34 o
 -13   4   1        0.02       -4.22      4.22 o
 -12   4   1       17.83       12.12      4.40 o
 -11   4   1       14.73       20.88      4.15 o
 -10   4   1       69.26       71.65      4.87 o
  -9   4   1      319.04      393.02      8.41 o
  -8   4   1      185.71      196.35      5.69 o
  -7   4   1      243.55      283.22      6.20 o
  -6   4   1      576.37      617.92      9.04 o
  -5   4   1       93.12       73.51      2.72 o
  -4   4   1     1152.76     1250.14     10.42 o
  -3   4   1     1135.87     1083.33      8.51 o
  -2   4   1      626.22      511.18      4.27 o
  -1   4   1      362.79      379.54      3.00 o
   0   4   1     3485.55     3576.50     18.51 o
   1   4   1       54.57       65.45      1.53 o
   2   4   1     2807.68     2904.27     18.00 o
   3   4   1     1107.61     1245.59     10.51 o
   4   4   1      522.73      462.12      5.89 o
   5   4   1      567.26      560.69      7.13 o
   6   4   1      604.84      625.41      7.93 o
   7   4   1      103.62       79.56      3.63 o
   8   4   1       68.25       77.17      4.07 o
   9   4   1       35.94       30.00      3.22 o
  10   4   1       72.33       61.76      4.38 o
  11   4   1       78.43       80.88      5.29 o
  12   4   1       67.51       73.87      5.28 o
  13   4   1      194.55      207.19      8.04 o
  14   4   1       40.44       42.60      5.28 o
  15   4   1      285.60      326.26     11.17 o
  16   4   1       33.95       26.06      7.86 o
  17   4   1        0.84        0.80      5.10 o
  18   4   1        2.19        2.19      5.80 o
  19   4   1        2.37        3.35     17.89 o
 -20   5   1        4.40       10.06     16.77 o
 -19   5   1        0.07        0.82      6.08 o
 -18   5   1        1.16       -5.83      5.83 o
 -17   5   1        6.96        8.37      6.41 o
 -16   5   1        5.10        8.97      5.34 o
 -15   5   1       35.08       35.17      5.77 o
 -14   5   1       37.47       40.08      5.41 o
 -13   5   1       19.05       11.57      4.43 o
 -12   5   1      166.77      152.73      7.58 o
 -11   5   1       13.11       14.85      3.53 o
 -10   5   1      206.95      218.33      6.80 o
  -9   5   1       36.89       40.98      3.80 o
  -8   5   1       29.41       17.41      2.94 o
  -7   5   1      413.84      423.56      7.96 o
  -6   5   1        0.10        2.38      2.24 o
  -5   5   1     2399.32     2261.47     23.82 o
  -4   5   1      250.10      298.57      4.51 o
  -3   5   1     1255.28     1215.60      9.67 o
  -2   5   1       23.44       27.05      1.58 o
  -1   5   1     3542.57     3561.04     19.92 o
   0   5   1       65.73       56.51      1.50 o
   1   5   1     7923.95     7883.81     45.39 o
   2   5   1      143.09      126.24      2.46 o
   3   5   1      585.83      633.79      7.60 o
   4   5   1      341.92      293.65      5.20 o
   5   5   1       87.92       69.54      3.16 o
   6   5   1     1096.18     1240.98     13.68 o
   7   5   1      220.77      148.51      7.51 o
   8   5   1      445.59      545.55      9.79 o
   9   5   1      966.11      924.38     12.76 o
  10   5   1      835.63      886.48     13.12 o
  11   5   1      157.96      175.75      6.66 o
  12   5   1      151.89      166.71      7.18 o
  13   5   1       15.75       16.13      4.26 o
  14   5   1       28.56       34.19      5.49 o
  15   5   1       16.31       25.38      5.88 o
  16   5   1       31.39       48.54      6.57 o
  17   5   1       10.56       10.63      6.59 o
  18   5   1        9.97        5.13      6.13 o
  19   5   1        5.15       25.71     19.00 o
 -19   6   1        1.98       -2.02      8.59 o
 -18   6   1        0.68        5.06      6.14 o
 -17   6   1       11.44       23.77      6.92 o
 -16   6   1      178.23      165.57      9.68 o
 -15   6   1       13.50       12.14      5.75 o
 -14   6   1       37.65       44.30      5.64 o
 -13   6   1       16.06       10.60      4.75 o
 -12   6   1       24.12       22.36      4.43 o
 -11   6   1       27.41       17.86      3.93 o
 -10   6   1       22.06       30.31      4.36 o
  -9   6   1       66.68       52.38      4.42 o
  -8   6   1      251.61      227.35      6.41 o
  -7   6   1      289.77      271.32      7.37 o
  -6   6   1      896.41      813.90     11.25 o
  -5   6   1      196.35      182.93      4.24 o
  -4   6   1       17.86       24.28      2.01 o
  -3   6   1      160.83      160.76      3.18 o
  -2   6   1      830.38      805.96      7.00 o
  -1   6   1     1143.13     1378.82      9.43 o
   0   6   1       37.78       38.98      1.54 o
   1   6   1     1163.43     1049.73      8.36 o
   2   6   1      988.48      871.57      8.07 o
   3   6   1     1681.08     1957.49     16.99 o
   4   6   1       39.58       23.59      2.30 o
   5   6   1      159.10      177.71      4.76 o
   6   6   1       75.20       96.13      3.97 o
   7   6   1        0.83       -2.36      2.36 o
   8   6   1      166.90      162.67      6.10 o
   9   6   1      172.47      153.44      6.36 o
  10   6   1      219.68      216.42      7.57 o
  11   6   1      121.12      109.17      6.31 o
  12   6   1      686.83      692.83     13.94 o
  13   6   1       85.91       72.58      6.86 o
  14   6   1        1.33       -2.81      4.62 o
  15   6   1       10.81       20.25      8.62 o
  16   6   1        4.89        0.78      6.60 o
  17   6   1       13.75       21.37      6.83 o
  18   6   1       18.83       32.23      7.66 o
  19   6   1        0.12      -11.18     17.89 o
 -19   7   1       16.37       11.36     11.10 o
 -18   7   1        8.61       -2.04      7.96 o
 -17   7   1        0.95        8.27      8.54 o
 -16   7   1       22.47       44.90      7.58 o
 -15   7   1       38.26       35.36      6.51 o
 -14   7   1      148.80      156.42      9.17 o
 -13   7   1        7.06        2.07      3.97 o
 -12   7   1       56.42       54.29      6.58 o
 -11   7   1       54.30       51.29      4.83 o
 -10   7   1      257.01      241.14      7.86 o
  -9   7   1       26.57       21.10      3.26 o
  -8   7   1       32.70       40.65      4.02 o
  -7   7   1      699.11      725.28     11.25 o
  -6   7   1      179.76      190.02      5.77 o
  -5   7   1      308.28      301.36      5.92 o
  -4   7   1      118.72      142.31      3.62 o
  -3   7   1      814.14      940.68      9.42 o
  -2   7   1        1.70       13.58      1.73 o
  -1   7   1     1047.33      953.86      7.70 o
   0   7   1      356.02      294.61      3.88 o
   1   7   1       90.74       89.51      2.56 o
   2   7   1       32.13       39.96      2.38 o
   3   7   1       89.30       61.01      2.76 o
   4   7   1      378.69      372.46      5.86 o
   5   7   1        3.36       -1.99      2.20 o
   6   7   1       30.30       24.99      2.80 o
   7   7   1       15.37        9.66      2.77 o
   8   7   1       17.06       10.76      3.51 o
   9   7   1       15.89       16.38      4.19 o
  10   7   1        0.96       -3.11      3.11 o
  11   7   1      179.94      180.92      8.00 o
  12   7   1       66.44       77.22      7.60 o
  13   7   1       24.89       29.29      5.48 o
  14   7   1       12.79        5.44      5.09 o
  15   7   1        0.37       -5.68      5.68 o
  16   7   1        0.00       -3.87      5.13 o
  17   7   1        0.69       -3.89      6.04 o
  18   7   1        7.47        1.94      8.11 o
 -19   8   1        2.90        7.70     11.74 o
 -18   8   1        0.85        3.73      6.81 o
 -17   8   1        0.25       14.03      6.97 o
 -16   8   1       24.17       40.10      7.46 o
 -15   8   1       13.27       24.31      6.69 o
 -14   8   1      331.71      372.40     12.16 o
 -13   8   1       70.71       77.07      8.32 o
 -12   8   1       13.77       12.28      4.29 o
 -11   8   1       43.25       47.20      4.99 o
 -10   8   1       69.95       75.30      5.75 o
  -9   8   1       31.22       28.41      3.97 o
  -8   8   1      154.10      140.71      5.90 o
  -7   8   1       27.14       35.22      4.42 o
  -6   8   1      169.28      186.82      5.29 o
  -5   8   1      208.33      226.93      5.74 o
  -4   8   1      453.39      475.68      6.67 o
  -3   8   1        0.51        1.31      1.68 o
  -2   8   1     1486.40     1523.97     12.42 o
  -1   8   1      504.99      525.72      5.75 o
   0   8   1     1014.98     1089.39      9.61 o
   1   8   1     1382.87     1466.53     11.91 o
   2   8   1      325.40      297.91      4.72 o
   3   8   1       86.95       98.39      3.21 o
   4   8   1      148.58      133.36      4.14 o
   5   8   1       42.11       48.16      3.11 o
   6   8   1        0.09       -1.85      2.43 o
   7   8   1       55.06       57.14      3.83 o
   8   8   1      109.08       99.98      5.47 o
   9   8   1        6.63        4.22      3.80 o
  10   8   1     1053.80     1109.93     17.68 o
  11   8   1       84.95       88.55      6.76 o
  12   8   1      100.96       97.84      8.34 o
  13   8   1        0.50       -3.28      4.62 o
  14   8   1       11.22        6.11      6.98 o
  15   8   1        0.52        0.84      5.27 o
  16   8   1        3.62       -2.34      4.93 o
  17   8   1        4.06        9.82      7.63 o
  18   8   1        4.85       -6.64     13.16 o
 -19   9   1        4.08        2.03     13.02 o
 -18   9   1       31.05       34.69     12.57 o
 -17   9   1        0.05        0.52      5.47 o
 -16   9   1       77.05      101.98      8.57 o
 -15   9   1       56.52       87.76      7.99 o
 -14   9   1      315.36      351.88     20.32 o
 -13   9   1      140.39      140.93      8.01 o
 -12   9   1       11.57       10.83      4.76 o
 -11   9   1       51.52       45.74      4.96 o
 -10   9   1      370.41      412.12     10.52 o
  -9   9   1      583.40      614.26     11.83 o
  -8   9   1      251.00      240.95      7.73 o
  -7   9   1     1025.82      972.39     13.21 o
  -6   9   1       34.51       34.79      3.40 o
  -5   9   1     1823.53     1771.74     18.59 o
  -4   9   1      689.76      761.08      9.82 o
  -3   9   1       19.28       12.82      2.13 o
  -2   9   1        0.01       -1.60      1.60 o
  -1   9   1       41.76       20.19      2.04 o
   0   9   1     1164.74     1205.44     10.65 o
   1   9   1     2253.39     2298.14     17.40 o
   2   9   1        0.22        2.22      1.72 o
   3   9   1      383.69      441.62      6.17 o
   4   9   1       21.00       26.85      2.63 o
   5   9   1      183.58      188.64      5.02 o
   6   9   1       49.91       36.71      3.20 o
   7   9   1        3.16        1.22      3.15 o
   8   9   1       56.48       51.02      4.79 o
   9   9   1      267.71      262.74      8.42 o
  10   9   1      325.19      333.29     10.93 o
  11   9   1      242.73      298.32     19.77 o
  12   9   1       10.42       17.38      5.00 o
  13   9   1       41.62       43.96      7.17 o
  14   9   1       13.58       16.06      6.18 o
  15   9   1        3.40       -1.78      5.36 o
  16   9   1        0.50       -0.57      6.91 o
  17   9   1       21.08       34.85     11.55 o
 -18  10   1        0.58      -11.54     11.54 o
 -17  10   1       27.94       47.33      8.59 o
 -16  10   1       81.09      103.73      9.43 o
 -15  10   1       61.61       76.88      8.45 o
 -14  10   1       81.55      102.23      8.58 o
 -13  10   1       97.73       85.61      7.46 o
 -12  10   1      144.97      175.47      9.27 o
 -11  10   1       11.69       10.18      4.45 o
 -10  10   1       67.87       52.59      5.36 o
  -9  10   1       47.41       45.56      4.96 o
  -8  10   1       41.32       48.77      4.44 o
  -7  10   1      663.84      645.92     10.77 o
  -6  10   1     1171.37     1228.89     15.27 o
  -5  10   1      229.99      251.92      6.67 o
  -4  10   1        1.26        6.49      2.47 o
  -3  10   1        6.96        3.24      2.43 o
  -2  10   1      481.57      456.22      6.03 o
  -1  10   1        0.76       -0.43      1.75 o
   0  10   1       24.57       28.22      2.34 o
   1  10   1      546.65      702.69      7.80 o
   2  10   1     1255.97     1092.40     10.36 o
   3  10   1      772.20      856.34      9.57 o
   4  10   1        1.74        4.63      2.39 o
   5  10   1      118.95      139.00      5.53 o
   6  10   1       39.77       47.65      3.88 o
   7  10   1        5.35        6.63      3.25 o
   8  10   1      300.01      279.98      9.58 o
   9  10   1      216.38      278.73     10.59 o
  10  10   1       37.92       22.56      6.28 o
  11  10   1      113.30      133.86      8.48 o
  12  10   1      363.99      428.21     13.75 o
  13  10   1       48.79       54.45      7.12 o
  14  10   1       25.39       39.54      6.95 o
  15  10   1        2.25        0.82      7.40 o
  16  10   1        1.65       -2.75      5.49 o
  17  10   1        8.94        0.16     10.98 o
 -16  11   1       21.13       22.80      6.96 o
 -15  11   1        1.92        9.33      5.68 o
 -14  11   1        0.02       -5.04      5.81 o
 -13  11   1       22.88       15.78      5.89 o
 -12  11   1       54.11       54.96      6.74 o
 -11  11   1       38.87       29.90      5.48 o
 -10  11   1       61.82       63.16      5.46 o
  -9  11   1       79.19       65.89      5.37 o
  -8  11   1        0.11       -3.38      3.49 o
  -7  11   1      929.29      927.44     13.38 o
  -6  11   1      211.89      200.24      7.31 o
  -5  11   1       35.44       33.66      3.63 o
  -4  11   1        7.66        2.97      2.64 o
  -3  11   1       33.06       57.60      3.56 o
  -2  11   1        0.22        5.94      2.20 o
  -1  11   1        4.89       -1.95      1.95 o
   0  11   1       76.76      102.14      3.63 o
   1  11   1       53.65       43.23      2.76 o
   2  11   1      266.66      239.99      4.98 o
   3  11   1      936.86      828.78      9.08 o
   4  11   1      157.37      158.41      5.33 o
   5  11   1        4.68        1.04      2.87 o
   6  11   1        7.30       -3.24      3.24 o
   7  11   1       22.82       11.52      4.43 o
   8  11   1      329.68      382.71     10.11 o
   9  11   1       73.41       90.28      6.59 o
  10  11   1       60.13       64.27      6.67 o
  11  11   1        4.17       -1.42      5.44 o
  12  11   1        0.23        2.40      5.13 o
  13  11   1        6.17       10.21      6.92 o
  14  11   1        3.12        3.05      6.74 o
  15  11   1        0.13        9.99      6.20 o
  16  11   1        3.76       -4.25     10.10 o
  17  11   1       12.77       19.00     22.36 o
 -16  12   1       46.72       53.66     21.24 o
 -15  12   1       13.03       10.19      8.99 o
 -14  12   1        5.33       -7.19      7.19 o
 -13  12   1        6.87        4.97      5.19 o
 -12  12   1        0.45       -1.38      4.72 o
 -11  12   1        1.27       -4.67      4.67 o
 -10  12   1       47.48       60.02      5.95 o
  -9  12   1       71.55       53.70      5.32 o
  -8  12   1       16.95       15.47      4.20 o
  -7  12   1      236.99      246.72      7.72 o
  -6  12   1       78.09       80.73      4.74 o
  -5  12   1        1.50       -2.96      2.96 o
  -4  12   1        5.91       12.01      3.23 o
  -3  12   1      114.99       94.72      4.37 o
  -2  12   1      151.62      140.79      4.78 o
  -1  12   1      441.49      430.96      6.93 o
   0  12   1       72.50       64.52      3.64 o
   1  12   1      197.63      169.08      4.80 o
   2  12   1       92.71      107.29      4.26 o
   3  12   1       48.48       39.44      3.39 o
   4  12   1      263.22      270.30      7.56 o
   5  12   1      204.92      182.52      7.42 o
   6  12   1       93.83       73.66      5.74 o
   7  12   1        4.01       -3.67      4.92 o
   8  12   1        3.27       -0.77      4.19 o
   9  12   1       26.38       33.05      5.09 o
  10  12   1       68.66       64.06      7.83 o
  11  12   1       70.78       58.40      6.50 o
  12  12   1      169.81      183.09     10.40 o
  13  12   1        2.08       -2.69      5.37 o
  14  12   1        7.04       -0.19      6.65 o
  15  12   1       26.61       20.51      7.55 o
  16  12   1        0.01       -4.91      9.06 o
 -16  13   1        2.91       10.06     11.18 o
 -15  13   1       16.08       10.60     12.78 o
 -14  13   1        9.44       20.03      7.10 o
 -13  13   1        0.85       -0.92      6.78 o
 -12  13   1        0.04       -3.73      6.11 o
 -11  13   1       59.54       65.23      8.09 o
 -10  13   1        0.04        7.05      6.41 o
  -9  13   1      250.97      296.67     10.98 o
  -8  13   1        8.61        9.96      4.51 o
  -7  13   1      142.53      155.81      7.50 o
  -6  13   1        4.18       18.91      3.76 o
  -5  13   1      583.89      584.63      9.60 o
  -4  13   1      138.89      126.86      5.17 o
  -3  13   1      102.95       92.50      4.61 o
  -2  13   1        0.37       -2.79      3.03 o
  -1  13   1      138.75      160.47      5.43 o
   0  13   1      132.68      121.05      5.37 o
   1  13   1      950.36      895.80     12.28 o
   2  13   1       34.59       53.63      4.75 o
   3  13   1      305.29      326.94      8.84 o
   4  13   1       16.92       32.14      4.25 o
   5  13   1      421.72      438.85     10.67 o
   6  13   1        0.43       -0.23      4.00 o
   7  13   1      136.97      145.23      7.54 o
   8  13   1        1.21        1.50      4.39 o
   9  13   1        4.98        4.41      4.32 o
  10  13   1       38.02       26.18      5.42 o
  11  13   1       70.16       86.45      7.88 o
  12  13   1        4.26       -3.50      6.09 o
  13  13   1        3.78        1.19      6.28 o
  14  13   1        4.94       12.93      7.09 o
  15  13   1        0.51       15.78     13.68 o
  16  13   1       10.53       -0.13      9.67 o
 -15  14   1        2.87       12.30     15.65 o
 -14  14   1        0.39        1.26      8.85 o
 -13  14   1        3.15        1.77      6.93 o
 -12  14   1        4.01       11.38      6.34 o
 -11  14   1        8.69       -4.68      6.59 o
 -10  14   1        7.14        3.06      5.91 o
  -9  14   1        4.75        0.33      5.60 o
  -8  14   1        2.78        9.63      6.94 o
  -7  14   1       59.11       64.26      6.90 o
  -6  14   1        0.02        4.32      5.71 o
  -5  14   1       92.79       95.78      7.07 o
  -4  14   1       19.23       21.44      4.61 o
  -3  14   1        5.41       -1.15      3.76 o
  -2  14   1       35.09       34.38      4.45 o
  -1  14   1       59.72       55.71      4.36 o
   0  14   1       13.31        9.04      3.40 o
   1  14   1        8.99       13.22      3.61 o
   2  14   1        0.07       -2.37      3.86 o
   3  14   1        0.01        3.50      3.78 o
   4  14   1       54.96       58.91      4.99 o
   5  14   1       45.02       41.15      4.70 o
   6  14   1       10.37       10.69      4.41 o
   7  14   1        3.85        0.50      4.36 o
   8  14   1        0.95       -4.34      4.34 o
   9  14   1        3.74        6.02      5.09 o
  10  14   1        3.40       -5.58      5.58 o
  11  14   1        1.28       -5.48      5.48 o
  12  14   1        0.80       -3.97      6.40 o
  13  14   1       15.74       12.10      6.80 o
 -14  15   1        6.50       20.12     19.00 o
 -13  15   1        4.65       11.95      8.19 o
 -12  15   1        0.07       -6.29      6.29 o
 -11  15   1        0.02       -6.29      6.80 o
 -10  15   1        7.42       -1.10      5.67 o
  -9  15   1        1.35        3.11      6.47 o
  -8  15   1       16.47        3.40      5.82 o
  -7  15   1      114.46      124.70      9.35 o
  -6  15   1       13.92       13.05      5.59 o
  -5  15   1        9.85       11.69      4.83 o
  -4  15   1       28.45       35.06      5.21 o
  -3  15   1        5.29        5.22      4.25 o
  -2  15   1       10.67       -0.02      4.25 o
  -1  15   1        3.30       -3.59      3.59 o
   0  15   1       13.07       10.71      4.08 o
   1  15   1       15.26        7.62      4.02 o
   2  15   1      118.84      108.79      5.62 o
   3  15   1       37.60       12.41      4.56 o
   4  15   1        1.60        2.34      3.85 o
   5  15   1       24.72       11.57      4.05 o
   6  15   1       14.58        7.83      4.57 o
   7  15   1        1.88        3.47      5.05 o
   8  15   1        2.99       -1.14      6.29 o
   9  15   1       10.15        2.45     12.43 o
  10  15   1       10.63       10.70      7.79 o
  11  15   1       25.55       21.60      8.75 o
  12  15   1        5.03        4.32      8.63 o
 -13  16   1       23.18        6.71     13.41 o
 -12  16   1        0.05      -14.53     14.53 o
 -11  16   1        0.35        6.41      7.80 o
 -10  16   1       60.94       82.93      8.78 o
  -9  16   1       49.43       59.93      8.74 o
  -8  16   1       23.22       26.12      5.09 o
  -7  16   1       20.12       12.96      5.89 o
  -6  16   1       58.94       58.51      5.99 o
  -5  16   1       15.63       20.87      5.63 o
  -4  16   1      116.53      140.87      8.46 o
  -3  16   1       61.91       38.07      6.26 o
  -2  16   1        8.35       -1.76      4.97 o
  -1  16   1        5.61       -1.12      3.82 o
   0  16   1      149.44      135.28      7.06 o
   1  16   1        6.18        8.51      4.67 o
   2  16   1      135.47      159.58      7.59 o
   3  16   1        8.06        2.87      5.77 o
   4  16   1       30.92       16.74      6.12 o
   5  16   1        7.12        3.30      5.55 o
   6  16   1       82.98       89.33      8.09 o
   7  16   1       25.61       33.59      7.03 o
   8  16   1        0.13       -0.42      6.05 o
   9  16   1        3.42       -9.52     11.99 o
  10  16   1       26.10        9.38      8.18 o
  11  16   1        0.15       -8.30     10.73 o
 -12  17   1        5.04       -2.24     17.89 o
 -11  17   1        0.16      -10.06     15.65 o
 -10  17   1        1.84       -2.80      6.65 o
  -9  17   1        7.75        3.76      6.45 o
  -8  17   1        3.72        7.96      6.16 o
  -7  17   1        0.07       -0.56      5.87 o
  -6  17   1        1.41        0.54      5.27 o
  -5  17   1       45.73       52.31      8.47 o
  -4  17   1       94.23      102.42      8.11 o
  -3  17   1        0.79       -2.84      5.26 o
  -2  17   1        4.48       -5.04      5.04 o
  -1  17   1        4.60        5.10      5.22 o
   0  17   1        5.99       13.74      4.71 o
   1  17   1      136.88      156.73     10.82 o
   2  17   1       25.60       18.20      6.21 o
   3  17   1       40.44       45.02      7.10 o
   4  17   1        1.56        5.34      5.39 o
   5  17   1       90.42      116.24     10.33 o
   6  17   1        0.20        4.65      6.19 o
   7  17   1       18.06       20.17      6.34 o
   8  17   1       13.82       20.45      7.50 o
   9  17   1       35.33       60.94      8.23 o
  10  17   1        4.59        2.56     10.73 o
 -11  18   1        2.90      -14.53     14.53 o
 -10  18   1        0.16      -14.53     14.53 o
  -9  18   1        0.00       -3.35     14.53 o
  -8  18   1       25.72       27.05      8.29 o
  -7  18   1        4.35        1.24      7.08 o
  -6  18   1       19.19       13.13      6.34 o
  -5  18   1       10.65       10.37      9.84 o
  -4  18   1        9.66       11.16      6.80 o
  -3  18   1       13.41        1.99      6.55 o
  -2  18   1        6.54        4.62      6.55 o
  -1  18   1       19.79       16.26      6.77 o
   0  18   1       16.43       24.44      6.05 o
   1  18   1        9.43       11.48      5.75 o
   2  18   1        9.77        3.66      6.34 o
   3  18   1        0.00       -4.87      4.87 o
   4  18   1        1.02       -1.36      8.23 o
   5  18   1        6.18       -4.61      6.45 o
   6  18   1       13.91       14.11      7.30 o
   7  18   1        1.34        2.14      6.78 o
   8  18   1        4.18        8.50      8.09 o
   9  18   1        7.44       11.04      7.60 o
  -6  19   1       24.94       28.25     11.44 o
  -5  19   1       22.87       21.76      9.36 o
  -4  19   1        3.45        4.44      8.59 o
  -3  19   1        8.91       -2.13      6.28 o
  -2  19   1        8.96       -1.04      6.93 o
  -1  19   1        9.77        1.79      8.58 o
   0  19   1        2.91       15.19      7.36 o
   1  19   1       55.59       67.18      8.74 o
   2  19   1       48.86       54.24     10.97 o
   3  19   1        3.26        6.50      6.92 o
   4  19   1        8.50        3.12      7.01 o
   5  19   1        3.73        3.87      7.52 o
   6  19   1        6.76        0.61      7.89 o
   7  19   1        2.57       16.78      8.62 o
  -3  20   1        2.42      -13.41     13.41 o
  -2  20   1        1.44      -12.30     12.30 o
  -1  20   1        4.39        6.71     13.41 o
   0  20   1       23.57       -7.83     13.41 o
   1  20   1        0.03       -1.29      9.92 o
   2  20   1       12.95        8.55     10.97 o
   3  20   1        0.01       -1.15      7.83 o
   4  20   1       10.73        6.09     10.47 o
   5  20   1        0.18      -15.65     15.65 o
 -21   0   2        6.75       58.13     22.36 o
 -20   0   2       25.49       22.13     15.86 o
 -19   0   2        5.01       -2.13      7.51 o
 -18   0   2       18.96       11.11      8.99 o
 -17   0   2       71.64       73.12     10.35 o
 -16   0   2       97.53       96.59     10.71 o
 -15   0   2      128.64      142.57     11.36 o
 -14   0   2      529.84      545.51     17.80 o
 -13   0   2      553.10      561.56     16.56 o
 -12   0   2        3.50       -4.09      4.57 o
 -11   0   2       48.57       52.59      7.36 o
 -10   0   2     1185.44     1098.46     21.72 o
  -9   0   2      328.71      382.18     11.39 o
  -8   0   2      102.59       50.10      4.71 o
  -7   0   2       57.97       27.09      4.06 o
  -6   0   2     1131.19      912.75     15.91 o
  -5   0   2    16129.58    16313.94    148.57 o
  -4   0   2   113074.57   109076.45    989.10 o
  -3   0   2    61719.34    61835.50    562.67 o
  -2   0   2     1757.48     1836.84     20.54 o
  -1   0   2       57.23       75.15      2.08 o
   0   0   2     4941.73     5043.65     36.56 o
   1   0   2      792.87      741.61      6.33 o
   2   0   2      824.83      844.31      7.65 o
   3   0   2     3932.75     4252.96     32.01 o
   4   0   2     2123.39     1689.95     16.72 o
   5   0   2     3478.58     3787.44     37.89 o
   6   0   2     7871.82     7789.04     74.08 o
   7   0   2      203.20      129.20      6.62 o
   8   0   2      313.48      350.48      9.05 o
   9   0   2       41.92       45.47      4.54 o
  10   0   2      612.97      645.85     14.39 o
  11   0   2       23.69       30.88      5.39 o
  12   0   2        2.58       13.86      5.10 o
  13   0   2       38.76       48.42      6.44 o
  14   0   2       21.40       26.71      5.96 o
  15   0   2        0.34       -3.47      5.43 o
  16   0   2       48.99       44.50      8.85 o
  17   0   2       27.28       27.20     10.47 o
  18   0   2       21.99        4.00     13.97 o
 -21   1   2       56.00       56.46     20.12 o
 -20   1   2       54.13       49.25      8.25 o
 -19   1   2       22.17       11.09      6.85 o
 -18   1   2       14.72        8.03      5.42 o
 -17   1   2        2.61        1.67      5.17 o
 -16   1   2       34.39       36.89      5.74 o
 -15   1   2       29.29       35.36      5.65 o
 -14   1   2       40.39       37.73      5.07 o
 -13   1   2        5.27        2.57      3.90 o
 -12   1   2        0.48       -2.87      2.87 o
 -11   1   2        7.60       10.80      3.28 o
 -10   1   2        2.80        0.66      2.70 o
  -9   1   2        2.89       -0.09      2.23 o
  -8   1   2      167.06      106.34      4.63 o
  -7   1   2      290.01      290.93      6.31 o
  -6   1   2      412.09      453.65      6.26 o
  -5   1   2       43.46       87.95      3.14 o
  -4   1   2      516.62      612.83      6.45 o
  -3   1   2     4809.01     5244.86     33.06 o
  -1   1   2      740.03      863.00      7.01 o
   0   1   2     1996.94     1876.21     10.56 o
   1   1   2      600.13      556.47      3.68 o
   2   1   2     1792.43     1875.09     10.31 o
   3   1   2       34.41       41.66      1.36 o
   4   1   2      473.85      579.92      5.60 o
   5   1   2      289.47      287.04      4.19 o
   6   1   2      431.14      398.26      5.87 o
   7   1   2      387.35      376.03      6.31 o
   8   1   2        6.17        7.70      2.23 o
   9   1   2       40.78       49.02      3.29 o
  10   1   2       23.35       16.84      2.90 o
  11   1   2       17.60       13.09      3.15 o
  12   1   2      475.96      497.21      9.59 o
  13   1   2      765.28      881.91     13.63 o
  14   1   2        3.63        5.93      3.81 o
  15   1   2        0.12       -4.21      4.21 o
  16   1   2        0.14       -4.66      4.66 o
  17   1   2        1.35       -3.60      5.72 o
  18   1   2        4.86        4.35      7.46 o
 -21   2   2       28.11       53.66     16.77 o
 -20   2   2       29.83       35.18      8.81 o
 -19   2   2        0.38       -6.28      6.28 o
 -18   2   2       19.04       29.80      6.50 o
 -17   2   2        0.02       -3.05      5.04 o
 -16   2   2       11.46        5.65      5.51 o
 -15   2   2       41.19       32.73      5.15 o
 -14   2   2        6.40       13.89      4.29 o
 -13   2   2      197.93      196.97      9.95 o
 -12   2   2       43.05       39.75      4.16 o
 -11   2   2       55.39       65.29      4.44 o
 -10   2   2       30.08       35.16      3.55 o
  -9   2   2      420.41      387.79      7.35 o
  -8   2   2      489.80      553.69      9.12 o
  -7   2   2       55.89       66.67      3.69 o
  -6   2   2     1727.31     2004.81     17.58 o
  -5   2   2       14.54        7.61      1.48 o
  -4   2   2       37.92       45.10      1.66 o
  -3   2   2      127.35      182.63      2.81 o
  -2   2   2     3864.51     3837.44     24.37 o
  -1   2   2      960.68     1190.08      8.25 o
   0   2   2     1468.23     1715.10     11.14 o
   1   2   2       50.40       32.52      0.76 o
   2   2   2     5966.91     6075.42     31.47 o
   3   2   2        0.29        4.39      0.89 o
   4   2   2      231.93      266.16      3.63 o
   5   2   2      572.36      670.89      7.38 o
   6   2   2      111.30      131.81      3.51 o
   7   2   2       36.83       38.20      2.54 o
   8   2   2       35.23       25.82      2.69 o
   9   2   2      134.87      139.60      4.89 o
  10   2   2      506.73      489.05      8.71 o
  11   2   2       18.34       14.28      3.38 o
  12   2   2      237.52      270.61      7.50 o
  13   2   2      382.93      442.72     14.20 o
  14   2   2       43.89       50.79      5.43 o
  15   2   2       27.43       18.48      5.66 o
  16   2   2       12.61       15.26      6.14 o
  17   2   2        6.25        0.47      5.36 o
  18   2   2        0.00       -5.16      6.55 o
 -20   3   2       10.31        8.05      7.96 o
 -19   3   2        0.24        4.95      7.98 o
 -18   3   2       15.59       16.09      5.96 o
 -17   3   2        7.98       26.44      6.48 o
 -16   3   2       26.43       29.13      6.54 o
 -15   3   2       66.47       60.84      8.21 o
 -14   3   2       46.81       45.90      5.58 o
 -13   3   2       80.38       75.55      5.60 o
 -12   3   2       89.31       84.64      5.71 o
 -11   3   2      354.75      346.58      9.08 o
 -10   3   2       12.31       10.54      3.03 o
  -9   3   2      461.19      436.53      8.57 o
  -8   3   2      907.78      957.73     12.84 o
  -7   3   2      166.99      207.36      5.37 o
  -6   3   2      695.24      652.12      7.79 o
  -5   3   2     1155.03     1283.69     13.22 o
  -4   3   2     1715.86     1661.38     13.36 o
  -3   3   2     4088.70     3795.66     23.54 o
  -2   3   2     2206.29     2394.63     15.88 o
  -1   3   2      903.53      842.01      5.04 o
   0   3   2      832.78      854.62      8.15 o
   1   3   2     8187.72     8533.29     45.46 o
   2   3   2     2406.98     2360.85     14.60 o
   3   3   2    12203.14    12173.82     68.81 o
   4   3   2     1095.41     1264.22     11.00 o
   5   3   2     4244.62     4472.29     39.53 o
   6   3   2      317.69      363.80      5.86 o
   7   3   2      421.27      385.69      6.37 o
   8   3   2      154.41      118.73      5.52 o
   9   3   2       86.83       78.48      4.44 o
  10   3   2        1.05        0.61      3.15 o
  11   3   2      893.27      908.42     13.64 o
  12   3   2      330.86      373.30      9.29 o
  13   3   2      604.82      669.04     12.88 o
  14   3   2       17.28       20.12      5.04 o
  15   3   2       15.30        9.17      5.13 o
  16   3   2       42.75       43.14      6.78 o
  17   3   2        7.01       -0.26      5.53 o
  18   3   2        1.41       -0.52      6.32 o
 -20   4   2        5.12       10.27      9.17 o
 -19   4   2       24.60       19.74      7.86 o
 -18   4   2        0.31       -6.41      6.41 o
 -17   4   2       10.13       11.95      5.48 o
 -16   4   2       21.55       23.37      5.12 o
 -15   4   2        2.15        6.96      4.73 o
 -14   4   2      421.70      457.78     11.69 o
 -13   4   2      115.31      109.44      6.50 o
 -12   4   2        3.00        1.85      3.60 o
 -11   4   2       22.59       15.31      4.47 o
 -10   4   2       45.93       31.81      4.00 o
  -9   4   2      290.82      241.75      7.29 o
  -8   4   2      740.56      779.52     11.46 o
  -7   4   2     1055.66      960.45     12.54 o
  -6   4   2     2384.99     2556.00     21.73 o
  -5   4   2      492.44      482.14      6.34 o
  -4   4   2     7770.96     7649.45     53.19 o
  -3   4   2      381.57      441.13      4.41 o
  -2   4   2       15.35       16.73      1.10 o
  -1   4   2     1038.99      994.01      6.51 o
   0   4   2     3920.87     3896.14     24.05 o
   1   4   2       10.38       10.83      0.97 o
   2   4   2     3734.05     3713.59     25.30 o
   3   4   2      279.36      279.07      4.65 o
   4   4   2      595.92      692.15      7.23 o
   5   4   2     4027.98     4186.67     31.13 o
   6   4   2     1541.07     1673.87     15.90 o
   7   4   2        4.90        9.14      2.14 o
   8   4   2        8.78        4.19      2.25 o
   9   4   2      202.16      188.82      7.83 o
  10   4   2       63.41       62.71      4.59 o
  11   4   2      501.25      568.11     10.66 o
  12   4   2      342.73      353.57      9.41 o
  13   4   2        1.09        3.65      4.62 o
  14   4   2        4.91        4.57      6.17 o
  15   4   2        7.11       10.16      5.13 o
  16   4   2       17.96       20.72      5.88 o
  17   4   2        7.30        0.01      5.07 o
  18   4   2        3.00       -4.09      7.91 o
 -20   5   2        2.21       -9.48     19.00 o
 -19   5   2        3.34       -1.46      8.91 o
 -18   5   2        0.57       -5.46      5.46 o
 -17   5   2        2.90       -4.84      4.84 o
 -16   5   2       12.52        7.16      4.67 o
 -15   5   2        3.38        0.72      4.60 o
 -14   5   2      175.36      173.79      8.46 o
 -13   5   2       10.32        3.68      4.05 o
 -12   5   2        1.02        0.03      3.55 o
 -11   5   2      405.99      384.14      9.18 o
 -10   5   2      176.74      169.58      6.07 o
  -9   5   2       34.39       31.78      3.45 o
  -8   5   2        1.40        0.89      2.39 o
  -7   5   2      155.94      151.59      5.14 o
  -6   5   2        1.20        3.98      1.61 o
  -5   5   2      849.83      842.27      9.21 o
  -4   5   2       83.34       68.77      2.42 o
  -3   5   2        2.69        5.83      1.25 o
  -2   5   2      398.58      438.37      4.31 o
  -1   5   2       92.72       94.46      2.58 o
   0   5   2        1.51       10.33      1.00 o
   1   5   2      608.06      568.43      5.25 o
   2   5   2      720.25      744.22      7.19 o
   3   5   2      109.01      147.99      4.30 o
   4   5   2      225.98      306.60      4.84 o
   5   5   2      764.83      817.70      9.25 o
   6   5   2       32.20       48.75      2.86 o
   7   5   2      220.93      203.50      5.05 o
   8   5   2       25.48       20.32      2.69 o
   9   5   2       32.84       38.08      3.71 o
  10   5   2       66.31       56.47      4.59 o
  11   5   2       16.08       17.77      4.01 o
  12   5   2      131.71      134.91      7.43 o
  13   5   2       87.60      115.71      6.98 o
  14   5   2       19.07       19.83      5.92 o
  15   5   2       79.37       83.64      7.43 o
  16   5   2        5.08        1.78      5.24 o
  17   5   2        6.37       -5.58      5.58 o
  18   5   2        0.01       36.89     19.00 o
 -20   6   2        0.40      -13.37     13.37 o
 -19   6   2        6.36        6.50      7.89 o
 -18   6   2        5.50       -5.81      5.81 o
 -17   6   2       31.10       37.05      6.52 o
 -16   6   2        8.65       -2.97      4.81 o
 -15   6   2       13.82       12.81      5.25 o
 -14   6   2       97.42       97.34      6.94 o
 -13   6   2        0.06       -4.21      4.21 o
 -12   6   2      152.19      133.74      7.10 o
 -11   6   2      163.07      160.06      7.29 o
 -10   6   2      123.75      122.41      6.06 o
  -9   6   2       17.30       10.90      3.34 o
  -8   6   2      472.62      520.06      9.41 o
  -7   6   2      188.42      191.37      5.92 o
  -6   6   2      396.89      340.73      5.87 o
  -5   6   2        0.05        0.04      1.45 o
  -4   6   2       33.17       34.00      2.30 o
  -3   6   2      734.30      722.03      7.04 o
  -2   6   2        3.35        0.51      1.16 o
  -1   6   2      406.01      537.02      5.63 o
   0   6   2     3504.99     3526.27     22.28 o
   1   6   2      230.83      250.69      3.31 o
   2   6   2     1777.27     1875.60     16.28 o
   3   6   2      248.89      299.68      5.17 o
   4   6   2     4253.04     4688.72     36.57 o
   5   6   2       33.50       33.71      2.60 o
   6   6   2       55.56       62.39      3.53 o
   7   6   2        8.88        2.07      2.39 o
   8   6   2        7.23        5.54      2.55 o
   9   6   2       36.99       51.14      4.46 o
  10   6   2      112.90      107.96      6.01 o
  11   6   2        0.05       -4.27      4.56 o
  12   6   2      166.88      160.08      8.85 o
  13   6   2      300.66      352.05     12.07 o
  14   6   2      179.10      182.85     10.26 o
  15   6   2        2.40        2.05      5.93 o
  16   6   2       10.38        9.91      6.35 o
  17   6   2       13.61       14.83      7.14 o
  18   6   2       14.81       -6.71     17.89 o
 -20   7   2        0.47       -8.59      8.59 o
 -19   7   2        0.07       -2.24      8.31 o
 -18   7   2        1.33        4.39      6.04 o
 -17   7   2        0.03       -4.33      5.75 o
 -16   7   2        0.90       -1.74      5.75 o
 -15   7   2       41.49       33.03      5.91 o
 -14   7   2      107.57      105.83      7.27 o
 -13   7   2       28.79       33.91      5.45 o
 -12   7   2       13.27        8.62      4.62 o
 -11   7   2      168.62      179.74      7.73 o
 -10   7   2       51.12       39.41      4.42 o
  -9   7   2        1.59       -2.90      2.90 o
  -8   7   2      483.13      502.60      9.48 o
  -7   7   2        7.65        4.74      2.64 o
  -6   7   2      645.50      721.87      9.86 o
  -5   7   2     1039.36     1183.38     11.56 o
  -4   7   2       46.25       46.29      2.41 o
  -3   7   2     1687.66     1689.06     14.34 o
  -2   7   2      902.05     1102.57      9.20 o
  -1   7   2     1328.18     1549.84     11.42 o
   0   7   2      444.46      494.70      6.60 o
   1   7   2      136.28       87.06      2.70 o
   2   7   2       78.24       70.72      2.57 o
   3   7   2      538.24      509.11      6.39 o
   4   7   2      551.27      668.99      9.36 o
   5   7   2       36.31       36.10      2.73 o
   6   7   2      101.83       91.94      4.03 o
   7   7   2       99.48       98.07      4.50 o
   8   7   2      347.47      335.46      8.23 o
   9   7   2       53.84       45.90      5.25 o
  10   7   2        2.55       -2.71      4.07 o
  11   7   2       62.36       64.06      6.60 o
  12   7   2       46.43       43.89      6.33 o
  13   7   2        6.03        2.36      4.93 o
  14   7   2        5.62       -2.94      5.36 o
  15   7   2        2.76       -7.34      7.34 o
  16   7   2       11.03       15.60      6.62 o
  17   7   2        5.16       -4.86      6.25 o
  18   7   2        0.45       34.65     20.12 o
 -19   8   2       20.79       26.46     23.48 o
 -18   8   2       62.43       55.69     12.61 o
 -17   8   2       14.40       11.17      7.00 o
 -16   8   2        2.58        5.67      6.05 o
 -15   8   2       89.77       91.67      7.61 o
 -14   8   2        0.27        2.04      4.88 o
 -13   8   2       51.64       55.26      6.25 o
 -12   8   2       18.31       10.81      4.64 o
 -11   8   2      190.24      188.94      7.82 o
 -10   8   2        2.25       -3.50      3.50 o
  -9   8   2      481.94      516.17     10.45 o
  -8   8   2        3.02        9.65      3.17 o
  -7   8   2      123.00      117.83      4.99 o
  -6   8   2     1578.89     1454.56     16.15 o
  -5   8   2     1417.77     1533.19     14.38 o
  -4   8   2      112.98      103.79      3.46 o
  -3   8   2      294.10      291.10      4.71 o
  -2   8   2     1607.36     1578.50     12.66 o
  -1   8   2       83.14      115.44      2.69 o
   0   8   2     1282.05     1253.04     10.37 o
   1   8   2      468.52      486.35      5.83 o
   2   8   2     1138.33     1138.70     11.01 o
   3   8   2       31.26       51.78      2.59 o
   4   8   2      463.69      445.19      6.61 o
   5   8   2       43.23       33.63      3.02 o
   6   8   2      344.89      346.74      6.96 o
   7   8   2       57.70       63.28      4.73 o
   8   8   2      335.78      387.04     12.83 o
   9   8   2        2.97        2.75      4.78 o
  10   8   2      193.19      187.58      8.86 o
  11   8   2      208.18      186.39      9.42 o
  12   8   2       30.74       27.03      8.07 o
  13   8   2        0.66       -1.02      4.79 o
  14   8   2       34.16       26.68      7.14 o
  15   8   2        0.28       -5.91      5.91 o
  16   8   2        4.85        9.97      6.83 o
  17   8   2        0.93       -0.31      9.36 o
 -18   9   2        3.76       -8.77      8.77 o
 -17   9   2        2.85        0.56      5.79 o
 -16   9   2       10.74        2.95      5.35 o
 -15   9   2        9.14        8.15      5.16 o
 -14   9   2      115.68      108.59      7.18 o
 -13   9   2        8.44        8.89      4.61 o
 -12   9   2        0.69        1.34      4.37 o
 -11   9   2       27.61       24.04      4.71 o
 -10   9   2        1.03       -3.42      3.42 o
  -9   9   2      186.74      180.98      7.38 o
  -8   9   2      144.06      129.03      5.41 o
  -7   9   2      100.42       99.32      4.84 o
  -6   9   2      234.05      268.19      6.59 o
  -5   9   2       13.13       24.41      2.60 o
  -4   9   2       36.26       28.60      2.44 o
  -3   9   2        0.87       -1.77      1.77 o
  -2   9   2      512.75      536.06      6.45 o
  -1   9   2      358.32      300.74      4.33 o
   0   9   2      169.98      175.39      3.56 o
   1   9   2      433.87      390.95      5.50 o
   2   9   2       13.51       16.04      1.77 o
   3   9   2       13.18       18.71      2.25 o
   4   9   2        5.70        3.53      2.12 o
   5   9   2       24.17       21.84      2.80 o
   6   9   2      387.62      341.55      8.49 o
   7   9   2       72.89       74.76      5.65 o
   8   9   2      159.66      204.05      8.52 o
   9   9   2      229.08      192.72      9.00 o
  10   9   2       87.21       85.38      8.34 o
  11   9   2      118.82      112.40      7.93 o
  12   9   2       72.63       68.42      7.05 o
  13   9   2        2.05       -5.87      5.87 o
  14   9   2        0.73       -5.71      5.71 o
  15   9   2        2.53       -5.68      5.68 o
  16   9   2        2.71       -7.28      7.28 o
  17   9   2       14.89        3.35     13.41 o
 -17  10   2       15.03       10.17      9.20 o
 -16  10   2       74.37       64.26     23.32 o
 -15  10   2        0.18       13.28      9.07 o
 -14  10   2       29.78       19.85      5.76 o
 -13  10   2       66.36       89.32      7.13 o
 -12  10   2      150.78      151.47      8.08 o
 -11  10   2       54.48       50.79      5.35 o
 -10  10   2       23.42       31.62      4.46 o
  -9  10   2      286.67      289.07      8.40 o
  -8  10   2       33.87       36.42      3.87 o
  -7  10   2      148.15      139.68      5.82 o
  -6  10   2      153.83      135.23      5.48 o
  -5  10   2       34.53       31.40      3.10 o
  -4  10   2       38.86       31.75      2.77 o
  -3  10   2        4.65       -2.10      2.10 o
  -2  10   2      150.90      156.07      3.87 o
  -1  10   2      321.46      257.74      4.29 o
   0  10   2        1.78        7.04      1.84 o
   1  10   2      177.05      162.94      3.84 o
   2  10   2      466.72      487.20      6.76 o
   3  10   2      153.31      132.73      4.97 o
   4  10   2      889.19      855.66      9.86 o
   5  10   2      277.29      276.57      6.75 o
   6  10   2       92.95      113.07      6.33 o
   7  10   2        1.10       11.14      5.66 o
   8  10   2      286.84      289.75     10.51 o
   9  10   2      274.04      299.19     10.94 o
  10  10   2       12.97       27.06      5.16 o
  11  10   2        0.04        2.69      5.86 o
  12  10   2       18.22       15.76      5.94 o
  13  10   2        0.39       -1.03      5.71 o
  14  10   2        2.43        6.49      6.84 o
  15  10   2        3.42       -6.98      6.98 o
  16  10   2        0.12       -4.14      6.67 o
 -17  11   2        0.53      -15.65     15.65 o
 -16  11   2       11.04        3.35      8.25 o
 -15  11   2      113.69      122.28     12.40 o
 -14  11   2       11.34       15.86      8.99 o
 -13  11   2      127.19      150.04     12.15 o
 -12  11   2      138.93      126.10      7.47 o
 -11  11   2       36.97       35.47      6.86 o
 -10  11   2       16.17       20.08      4.59 o
  -9  11   2        1.37       -3.23      3.23 o
  -8  11   2       54.20       38.91      4.44 o
  -7  11   2     1253.08     1296.23     16.62 o
  -6  11   2       12.40       18.76      3.37 o
  -5  11   2      698.59      742.22     10.57 o
  -4  11   2       10.23        8.38      2.55 o
  -3  11   2      372.85      327.49      6.00 o
  -2  11   2        0.22       -2.06      2.06 o
  -1  11   2      605.22      601.16      7.33 o
   0  11   2      150.05      121.89      3.75 o
   1  11   2      207.38      207.56      4.36 o
   2  11   2        0.60        5.29      2.28 o
   3  11   2       35.61       26.77      3.02 o
   4  11   2      367.46      333.32      8.75 o
   5  11   2      710.97      703.50     12.18 o
   6  11   2        0.84       -3.41      3.41 o
   7  11   2      673.06      729.81     13.35 o
   8  11   2      337.49      352.09     10.67 o
   9  11   2        1.13       -0.95      6.24 o
  10  11   2        2.44       -4.21      5.17 o
  11  11   2      128.45      116.70      9.03 o
  12  11   2       19.10       10.75      5.56 o
  13  11   2       27.52       30.24      7.78 o
  14  11   2        2.15       -2.61      6.10 o
  15  11   2       45.42       55.41      9.12 o
  16  11   2        0.13        8.94     20.12 o
 -16  12   2       60.08       71.54     17.89 o
 -15  12   2       64.49       51.76      8.99 o
 -14  12   2        7.65       -7.71      7.71 o
 -13  12   2        1.41        8.29      6.42 o
 -12  12   2       31.21       39.06      7.36 o
 -11  12   2       39.66       32.80      6.55 o
 -10  12   2      142.57      182.97      9.20 o
  -9  12   2      200.07      182.45      9.27 o
  -8  12   2       17.90       17.46      4.31 o
  -7  12   2      146.00      133.16      6.78 o
  -6  12   2      165.65      156.51      6.11 o
  -5  12   2        2.57        5.31      3.29 o
  -4  12   2      218.41      232.03      8.76 o
  -3  12   2       25.86       12.78      3.37 o
  -2  12   2      148.61      133.85      5.14 o
  -1  12   2      117.10      109.82      4.91 o
   0  12   2       45.36       47.00      3.83 o
   1  12   2      290.52      276.16      8.50 o
   2  12   2       92.94      133.92      5.28 o
   3  12   2       63.70       71.75      4.39 o
   4  12   2      182.25      134.21      5.79 o
   5  12   2       50.45       62.99      5.26 o
   6  12   2        6.08       -3.73      3.73 o
   7  12   2       70.25       63.70      5.65 o
   8  12   2       79.79       86.68      6.83 o
   9  12   2        5.29        0.48      5.54 o
  10  12   2        1.52       -2.55      5.64 o
  11  12   2        7.54       -1.92      4.94 o
  12  12   2        6.40        8.09      6.77 o
  13  12   2        3.46        3.12      5.56 o
  14  12   2        0.78       -0.98      7.57 o
  15  12   2        0.82       13.41     10.28 o
 -16  13   2       22.45       42.80     16.77 o
 -15  13   2        0.14       10.14      8.21 o
 -14  13   2        6.26       13.06      7.92 o
 -13  13   2        9.48       15.53      7.58 o
 -12  13   2        1.14       18.28      6.99 o
 -11  13   2       15.87       35.76      7.14 o
 -10  13   2      215.12      183.93     12.10 o
  -9  13   2      295.84      322.27     12.01 o
  -8  13   2      253.44      286.86      9.68 o
  -7  13   2      631.71      682.93     17.76 o
  -6  13   2       22.92       47.08      5.07 o
  -5  13   2      176.13      192.06      7.26 o
  -4  13   2       52.03       70.97      5.03 o
  -3  13   2       58.68       47.60      4.39 o
  -2  13   2       60.09       73.27      5.23 o
  -1  13   2      211.97      185.52      6.24 o
   0  13   2      632.48      673.88     10.61 o
   1  13   2     1073.33      941.69     12.74 o
   2  13   2     1177.91     1206.60     14.82 o
   3  13   2      115.57       96.21      6.34 o
   4  13   2      129.45      110.39      5.85 o
   5  13   2        6.97       -1.01      3.62 o
   6  13   2        5.89       -5.55      5.55 o
   7  13   2       49.53       28.58      5.74 o
   8  13   2       83.06       94.78      7.50 o
   9  13   2       14.85        6.75      5.37 o
  10  13   2        4.64        2.75      5.44 o
  11  13   2        8.95        8.22      5.84 o
  12  13   2       18.21       18.26      7.25 o
  13  13   2        2.18       -1.19      6.15 o
  14  13   2        5.62       17.15     10.01 o
  15  13   2        0.08        0.00     21.24 o
 -15  14   2        0.74        3.91     18.44 o
 -14  14   2       12.45        5.36      8.39 o
 -13  14   2        0.05        3.85      5.73 o
 -12  14   2       36.30       32.98      7.61 o
 -11  14   2       25.34       17.72      6.76 o
 -10  14   2       22.71       21.35      6.24 o
  -9  14   2        4.93       20.69      6.77 o
  -8  14   2      149.20      160.41     10.12 o
  -7  14   2        2.30        5.47      5.91 o
  -6  14   2      545.55      576.51     11.54 o
  -5  14   2       31.29       39.05      4.83 o
  -4  14   2      169.80      173.76      7.08 o
  -3  14   2        5.22        5.20      3.82 o
  -2  14   2      410.74      446.67     10.07 o
  -1  14   2       42.01       38.54      4.48 o
   0  14   2      164.40      112.66      5.37 o
   1  14   2        8.76        9.82      3.66 o
   2  14   2      219.44      221.41      7.08 o
   3  14   2       34.52       19.77      4.01 o
   4  14   2      211.98      251.92      9.89 o
   5  14   2       14.61       20.22      4.57 o
   6  14   2       74.14       67.10      5.93 o
   7  14   2        0.71       -5.82      5.82 o
   8  14   2       12.33        0.49      5.43 o
   9  14   2        0.00       -4.78      4.78 o
  10  14   2        9.74        6.13      6.00 o
  11  14   2        0.22       -5.66      5.66 o
  12  14   2       19.36        1.05      6.37 o
  13  14   2        0.17       -3.31      7.58 o
  14  14   2       14.67        0.58      9.86 o
 -15  15   2        2.13       22.36     16.77 o
 -14  15   2        0.34        0.19     14.53 o
 -13  15   2        2.24       10.31      9.04 o
 -12  15   2        0.58       -4.86      6.93 o
 -11  15   2        2.32       -6.27      6.27 o
 -10  15   2        4.77        0.30      5.94 o
  -9  15   2        1.13       -5.44      5.44 o
  -8  15   2       24.19       27.27      6.34 o
  -7  15   2       74.39       55.02      6.49 o
  -6  15   2        1.20        6.40      7.07 o
  -5  15   2        0.13       -3.61      4.53 o
  -4  15   2       74.27       65.58      6.74 o
  -3  15   2        2.99       -1.39      4.01 o
  -2  15   2      107.40      103.74      6.01 o
  -1  15   2       22.54        9.25      3.79 o
   0  15   2        1.42        4.00      3.28 o
   1  15   2        0.34        2.51      3.89 o
   2  15   2       41.52       43.24      4.64 o
   3  15   2        1.12       -4.21      6.00 o
   4  15   2       29.27       28.12      5.00 o
   5  15   2       16.65       10.43      4.79 o
   6  15   2        9.33       13.66      4.76 o
   7  15   2        0.55       -0.08      4.73 o
   8  15   2       52.95       62.43      7.63 o
   9  15   2       55.94       51.73      7.21 o
  10  15   2        3.17       -3.66      6.03 o
  11  15   2        5.01       -2.18      6.28 o
  12  15   2        4.18       -5.28      9.64 o
 -14  16   2        1.35       12.30     11.18 o
 -13  16   2        0.63       -4.68     10.65 o
 -12  16   2        0.29       -5.30     10.65 o
 -11  16   2        3.80        4.39      7.47 o
 -10  16   2       47.03       45.08      7.68 o
  -9  16   2        0.00       -6.72      6.72 o
  -8  16   2       13.08       17.57      5.48 o
  -7  16   2        0.11       -0.74      5.44 o
  -6  16   2        1.52       -4.79      4.79 o
  -5  16   2        5.31        2.99      4.89 o
  -4  16   2       54.40       59.18      6.69 o
  -3  16   2       81.97       98.97      8.36 o
  -2  16   2        0.63       -5.32      5.32 o
  -1  16   2        1.43       -4.16      5.19 o
   0  16   2       58.15       70.61      6.60 o
   1  16   2       12.65       15.02      5.32 o
   2  16   2       30.54       35.98      5.92 o
   3  16   2       35.30       44.83      5.73 o
   4  16   2        4.22        6.22      4.57 o
   5  16   2        4.76        3.41      4.87 o
   6  16   2       27.43       37.87      7.58 o
   7  16   2        8.21        7.07      6.18 o
   8  16   2        6.35        5.83      6.94 o
   9  16   2        1.15       -0.89     11.54 o
  10  16   2        0.01        5.28      7.65 o
  11  16   2        7.70        7.83     14.53 o
 -13  17   2        4.54      -15.65     15.65 o
 -12  17   2        2.11      -16.77     16.77 o
 -11  17   2       18.86       -6.38     10.65 o
 -10  17   2       34.74       40.29     13.98 o
  -9  17   2        3.80        0.04      7.34 o
  -8  17   2        1.50        7.06      6.74 o
  -7  17   2       12.78       14.77      9.52 o
  -6  17   2       26.03       27.25      7.77 o
  -5  17   2        0.01        7.40      6.33 o
  -4  17   2        0.40       -5.53      5.53 o
  -3  17   2        9.65        2.22      6.80 o
  -2  17   2        5.70       -4.36      5.85 o
  -1  17   2       46.91       41.43      7.39 o
   0  17   2       14.43       19.35      6.92 o
   1  17   2        0.14        1.10      4.90 o
   2  17   2       26.08       36.13      6.35 o
   3  17   2      148.59      144.22     10.00 o
   4  17   2       31.51       36.98      6.72 o
   5  17   2       14.01        0.93      9.20 o
   6  17   2       28.55       35.81      7.35 o
   7  17   2       55.37       69.37      8.13 o
   8  17   2       53.09       56.23      7.89 o
   9  17   2        1.88       -7.07      7.07 o
  10  17   2        5.25       -4.14      7.79 o
 -10  18   2        1.35        0.00     11.18 o
  -9  18   2        7.65       -4.47     11.18 o
  -8  18   2       30.20       31.60      8.77 o
  -7  18   2        0.00       -0.08      7.34 o
  -6  18   2       25.20       22.13      7.11 o
  -5  18   2       21.96       23.76      7.83 o
  -4  18   2        3.67        2.46      5.90 o
  -3  18   2        2.07       -1.38      6.42 o
  -2  18   2        8.91       10.13      6.62 o
  -1  18   2        0.39        9.10      6.74 o
   0  18   2       35.60       43.57      8.15 o
   1  18   2       20.37       21.66      5.58 o
   2  18   2        0.10       -5.70      5.78 o
   3  18   2        6.20        4.83      5.44 o
   4  18   2       27.58       39.21      7.58 o
   5  18   2        0.65        4.07      6.37 o
   6  18   2       24.56       28.07      7.33 o
   7  18   2        3.27        8.81      7.82 o
   8  18   2        0.50       23.43     11.74 o
   9  18   2        0.02        0.97      9.06 o
  -7  19   2        1.00       -2.24     11.18 o
  -6  19   2       47.02       46.36     25.71 o
  -5  19   2       67.71       79.10     11.31 o
  -4  19   2        5.15        8.14      6.90 o
  -3  19   2       59.12       65.49      9.53 o
  -2  19   2       77.70       88.30      9.31 o
  -1  19   2        0.30        4.28      6.61 o
   0  19   2        6.40        6.79      6.76 o
   1  19   2        0.13        1.29      6.44 o
   2  19   2        3.50        2.18      6.50 o
   3  19   2       21.54       46.43      8.63 o
   4  19   2        0.00       10.20      9.78 o
   5  19   2       54.03       72.19      9.76 o
   6  19   2       13.73       16.95      9.86 o
   7  19   2        5.32       -0.68     15.65 o
  -4  20   2        1.00        2.41      9.67 o
  -3  20   2       20.06       -1.41     10.65 o
  -2  20   2       17.86       23.75     11.74 o
  -1  20   2       24.34        8.00     16.77 o
   0  20   2       34.97       36.33     11.07 o
   1  20   2        1.12       -1.54     15.09 o
   2  20   2       23.43        6.99     10.06 o
   3  20   2       59.56       71.66     11.62 o
   4  20   2       42.75       38.01     10.28 o
 -21   1   3        1.27       -6.35      9.67 o
 -20   1   3        2.17        0.52      7.14 o
 -19   1   3        6.53        5.72      6.91 o
 -18   1   3        0.46       -7.69      8.15 o
 -17   1   3        6.96        7.15      4.95 o
 -16   1   3      112.88      107.88      7.44 o
 -15   1   3        1.75       -5.10      5.10 o
 -14   1   3        0.23       -3.47      4.42 o
 -13   1   3        0.23        0.89      3.64 o
 -12   1   3        1.42        3.27      3.62 o
 -11   1   3      187.86      208.40      7.12 o
 -10   1   3      659.54      619.87     10.71 o
  -9   1   3      121.95      128.61      6.09 o
  -8   1   3        5.58        2.33      2.48 o
  -7   1   3     1709.14     1594.06     19.39 o
  -6   1   3      379.66      356.29      6.01 o
  -5   1   3     4063.03     4214.37     32.85 o
  -4   1   3      196.09      244.54      6.18 o
  -3   1   3        9.08       10.12      1.52 o
  -2   1   3      563.17      606.79      6.29 o
  -1   1   3     8073.32     7719.37     50.01 o
   0   1   3      112.89      163.72      2.00 o
   1   1   3      129.85      141.52      1.84 o
   2   1   3      186.36      201.97      2.66 o
   3   1   3       34.67       34.92      1.58 o
   4   1   3     2945.94     3419.07     22.23 o
   5   1   3     3572.58     3758.00     26.90 o
   6   1   3       30.51       16.89      1.94 o
   7   1   3      206.18      178.30      4.40 o
   8   1   3       92.56      111.26      4.36 o
   9   1   3       84.86       80.73      4.32 o
  10   1   3        0.34       -0.71      2.55 o
  11   1   3      184.04      176.95      6.43 o
  12   1   3      102.40      109.97      5.73 o
  13   1   3       30.91       47.70      4.95 o
  14   1   3       99.05      115.72      7.07 o
  15   1   3        2.21       -0.39      5.25 o
  16   1   3       34.99       35.57      7.33 o
  17   1   3        0.01       -6.23      6.23 o
  18   1   3        0.65      -11.18     12.30 o
 -21   2   3       32.30       25.03     12.86 o
 -20   2   3        9.22        1.96      6.99 o
 -19   2   3        0.01       -6.79      6.79 o
 -18   2   3        2.02        7.72      8.06 o
 -17   2   3       43.50       50.64      6.89 o
 -16   2   3        3.06        3.82      5.35 o
 -15   2   3        9.37       10.43      4.68 o
 -14   2   3      194.70      199.96      9.48 o
 -13   2   3        1.30        4.21      4.94 o
 -12   2   3      778.28      773.16     14.94 o
 -11   2   3       19.70       22.95      4.05 o
 -10   2   3      136.32      117.55      6.17 o
  -9   2   3       80.62       75.01      4.86 o
  -8   2   3       92.30       74.64      4.62 o
  -7   2   3      957.54      926.87     13.28 o
  -6   2   3     3723.51     3632.58     31.26 o
  -5   2   3     2961.01     3107.58     29.07 o
  -4   2   3     1200.65     1024.69      9.80 o
  -3   2   3      245.69      265.76      3.38 o
  -2   2   3     1255.93     1304.26     15.96 o
  -1   2   3       19.34       14.28      1.09 o
   0   2   3     2478.62     2336.40     14.25 o
   1   2   3     2229.86     2374.50     14.04 o
   2   2   3      114.75       80.79      1.77 o
   3   2   3     2013.48     2099.70     14.21 o
   4   2   3      411.55      596.72      6.96 o
   5   2   3      691.96      681.21      7.61 o
   6   2   3     2648.84     2895.37     23.08 o
   7   2   3       74.56       80.02      3.31 o
   8   2   3        0.18       -0.89      2.16 o
   9   2   3        0.97        3.71      3.57 o
  10   2   3      771.15      765.50     11.19 o
  11   2   3       29.80       38.95      4.03 o
  12   2   3      486.37      616.61     12.04 o
  13   2   3       19.79       33.29      5.05 o
  14   2   3      260.16      265.18     10.24 o
  15   2   3        7.84        6.63      5.28 o
  16   2   3       34.24       45.38      7.24 o
  17   2   3        0.01       -5.90      5.90 o
  18   2   3        1.80       -2.24     17.89 o
 -21   3   3       29.89       33.68     30.74 o
 -20   3   3       18.14       11.69      7.90 o
 -19   3   3        0.02       -4.69      6.06 o
 -18   3   3        2.64       -6.95      6.95 o
 -17   3   3        2.43       -1.65      5.36 o
 -16   3   3        0.00       -5.17      5.17 o
 -15   3   3      250.49      272.62     16.42 o
 -14   3   3      297.08      346.61     17.33 o
 -13   3   3        0.34        1.97      4.38 o
 -12   3   3       12.07       25.17      4.96 o
 -11   3   3      288.98      309.38      9.34 o
 -10   3   3      190.41      174.56      7.20 o
  -9   3   3      306.94      200.41      8.42 o
  -8   3   3      129.14      142.96      5.73 o
  -7   3   3      454.05      352.82      6.50 o
  -6   3   3      622.81      626.13      8.34 o
  -5   3   3     3492.85     3495.80     27.80 o
  -4   3   3      366.36      398.26      5.13 o
  -3   3   3     3540.87     3433.74     23.64 o
  -2   3   3      528.02      494.85      4.92 o
  -1   3   3     1150.46     1240.74      8.46 o
   0   3   3     1153.12     1152.85      9.55 o
   1   3   3      414.32      479.84      3.86 o
   2   3   3      151.22      135.01      2.14 o
   3   3   3     3975.69     4293.27     30.91 o
   4   3   3      674.47      784.55      7.47 o
   5   3   3     1197.78     1156.23     10.92 o
   6   3   3      134.44      125.08      3.67 o
   7   3   3       15.20        8.78      1.99 o
   8   3   3       11.86       19.15      2.55 o
   9   3   3      188.33      244.03      6.30 o
  10   3   3       15.17       15.83      3.27 o
  11   3   3      259.00      305.02     11.19 o
  12   3   3       25.80       25.04      4.81 o
  13   3   3        3.39        6.99      4.60 o
  14   3   3        0.05        7.17      5.44 o
  15   3   3       81.71      100.37      7.40 o
  16   3   3       24.89       28.83      6.89 o
  17   3   3        1.32       -6.12      6.12 o
 -21   4   3       33.22       35.13     24.03 o
 -20   4   3        0.86       -8.74      8.74 o
 -19   4   3        0.96       -4.70      5.74 o
 -18   4   3        0.35       -5.64      5.64 o
 -17   4   3        9.76        8.43      5.87 o
 -16   4   3       15.42       16.34      6.17 o
 -15   4   3       11.36       16.12      5.28 o
 -14   4   3      162.52      153.04      8.32 o
 -13   4   3       71.80       88.60      6.92 o
 -12   4   3      381.99      380.58      9.85 o
 -11   4   3        7.97       11.03      3.56 o
 -10   4   3       15.39       21.13      3.58 o
  -9   4   3        3.31       -0.53      3.67 o
  -8   4   3      802.01      716.65     10.71 o
  -7   4   3      173.12      188.95      4.57 o
  -6   4   3       48.06       56.55      2.79 o
  -5   4   3       63.05       89.69      3.04 o
  -4   4   3      410.25      410.67      4.85 o
  -3   4   3       22.48       12.36      1.59 o
  -2   4   3       70.01       74.47      1.71 o
  -1   4   3       31.88       39.72      1.82 o
   0   4   3       30.57       41.61      3.27 o
   1   4   3     1560.26     1456.15     13.73 o
   2   4   3     3581.54     3949.06     24.28 o
   3   4   3      517.01      648.44      7.04 o
   4   4   3      335.69      403.30      5.23 o
   5   4   3      283.66      319.05      4.97 o
   6   4   3      429.05      411.56      6.53 o
   7   4   3       55.90       52.59      3.75 o
   8   4   3       46.48       36.50      3.15 o
   9   4   3       59.76       66.07      4.44 o
  10   4   3      375.89      384.60      8.79 o
  11   4   3      577.43      606.54     12.66 o
  12   4   3       16.87       10.80      5.86 o
  13   4   3        0.07       -4.55      4.55 o
  14   4   3       38.89       26.17      5.76 o
  15   4   3       13.92        8.81      4.66 o
  16   4   3        0.04       -5.12      5.12 o
  17   4   3        5.80       -6.88      6.88 o
 -21   5   3        4.91       41.36     23.48 o
 -20   5   3        6.88        1.64      8.62 o
 -19   5   3        0.40        4.57      7.52 o
 -18   5   3       31.87       31.05      7.91 o
 -17   5   3        0.07       -5.40      5.40 o
 -16   5   3      171.85      181.58     12.90 o
 -15   5   3       31.03       43.83      8.12 o
 -14   5   3      196.86      206.79      9.02 o
 -13   5   3       11.94       12.09      4.32 o
 -12   5   3       32.74       48.93      5.25 o
 -11   5   3      456.01      434.86      9.82 o
 -10   5   3       21.38       20.37      3.61 o
  -9   5   3      454.28      444.52      9.08 o
  -8   5   3     1124.54     1104.68     14.40 o
  -7   5   3       53.30       50.63      3.03 o
  -6   5   3      723.64      796.25      9.29 o
  -5   5   3     2755.99     2878.36     22.53 o
  -4   5   3       32.86       35.83      1.82 o
  -3   5   3     2875.08     3051.18     22.64 o
  -2   5   3      805.22      750.99      5.73 o
  -1   5   3      840.10      741.27      6.72 o
   0   5   3       97.01       73.15      4.38 o
   1   5   3       12.14       23.71      1.35 o
   2   5   3       10.65       11.70      0.76 o
   3   5   3     1515.80     1448.60     21.70 o
   4   5   3       49.22       96.32      3.29 o
   5   5   3     2030.01     1979.05     16.61 o
   6   5   3       26.09       23.35      2.43 o
   7   5   3      983.12     1088.90     12.39 o
   8   5   3       53.84       37.03      3.30 o
   9   5   3       18.80       25.43      3.60 o
  10   5   3       28.32       22.67      4.33 o
  11   5   3        1.82       -1.20      3.73 o
  12   5   3        3.69       -0.19      6.17 o
  13   5   3      125.49      142.51      7.93 o
  14   5   3        0.49       -1.43      5.17 o
  15   5   3       45.68       43.15      6.02 o
  16   5   3        4.46       -2.69      5.42 o
  17   5   3        3.27        3.85     15.65 o
 -20   6   3       16.46       17.22     11.78 o
 -19   6   3        5.19       -6.38      6.38 o
 -18   6   3        1.66       -5.31      5.31 o
 -17   6   3       13.79        5.58      6.15 o
 -16   6   3        1.34       -3.44      4.93 o
 -15   6   3        7.69        8.02      4.98 o
 -14   6   3       13.97       -2.21      5.92 o
 -13   6   3       16.02       17.80      4.32 o
 -12   6   3        2.47       -0.96      4.37 o
 -11   6   3        3.39        2.61      3.86 o
 -10   6   3       39.17       29.74      4.13 o
  -9   6   3       84.85       79.76      4.79 o
  -8   6   3        1.18        3.24      2.39 o
  -7   6   3       11.46       11.05      2.23 o
  -6   6   3      383.98      332.87      5.46 o
  -5   6   3     1668.49     1682.46     14.68 o
  -4   6   3      254.08      213.97      3.66 o
  -3   6   3      272.18      249.53      3.69 o
  -2   6   3      643.13      622.97      5.98 o
  -1   6   3      616.27      640.81      4.84 o
   0   6   3      157.23      144.26      4.75 o
   1   6   3       37.69       34.14      1.57 o
   2   6   3      704.05      641.54      5.48 o
   3   6   3      170.62      210.44      3.53 o
   4   6   3      625.31      657.42      8.73 o
   5   6   3       52.05       43.72      2.55 o
   6   6   3      302.15      315.34      6.52 o
   7   6   3       19.13       20.36      2.80 o
   8   6   3      177.03      174.59      5.86 o
   9   6   3      252.92      231.09     11.66 o
  10   6   3        8.89       -3.60      3.60 o
  11   6   3       85.65       83.08      6.19 o
  12   6   3        1.13       15.50      4.91 o
  13   6   3       33.44       38.37      8.42 o
  14   6   3       24.98       23.08      5.59 o
  15   6   3        1.92        1.93      5.33 o
  16   6   3        3.09       -6.97      6.97 o
 -19   7   3        7.63       -6.04      9.33 o
 -18   7   3        2.25       -6.12      6.12 o
 -17   7   3        2.98        3.84      5.69 o
 -16   7   3        8.51        6.24      5.50 o
 -15   7   3        0.10       -4.51      4.51 o
 -14   7   3        0.12       -3.88      3.88 o
 -13   7   3       63.21       47.91      5.38 o
 -12   7   3        7.14        6.31      4.26 o
 -11   7   3        0.99       -2.94      3.29 o
 -10   7   3       78.97       63.70      5.18 o
  -9   7   3       13.32       14.23      3.38 o
  -8   7   3        1.48       -2.64      2.64 o
  -7   7   3       26.07       23.37      2.69 o
  -6   7   3        2.99       11.70      2.07 o
  -5   7   3      238.24      190.32      4.09 o
  -4   7   3       86.05       86.04      2.90 o
  -3   7   3      204.87      206.66      3.58 o
  -2   7   3        4.92       -0.34      0.77 o
  -1   7   3       10.42       11.14      1.02 o
   0   7   3      100.07      100.79      1.96 o
   1   7   3       12.62        9.91      1.01 o
   2   7   3       55.50       63.62      1.65 o
   3   7   3      241.53      234.83      3.35 o
   4   7   3      221.75      250.63      4.97 o
   5   7   3       37.43       32.30      2.53 o
   6   7   3      182.00      202.02      5.37 o
   7   7   3      141.08      136.65      6.95 o
   8   7   3       31.26       22.09      4.49 o
   9   7   3        7.88        8.11      4.26 o
  10   7   3        3.47       -4.54      4.54 o
  11   7   3       21.23        7.56      5.13 o
  12   7   3        4.66        1.82      6.19 o
  13   7   3       19.05       -2.88      5.43 o
  14   7   3        3.14       -3.66      5.64 o
  15   7   3        0.28       -2.51      5.83 o
  16   7   3        4.14       -6.95      6.95 o
  17   7   3        0.95        8.94     13.41 o
 -18   8   3       51.80       54.08     18.28 o
 -17   8   3       26.12       22.46      7.93 o
 -16   8   3        2.30       -2.06      5.58 o
 -15   8   3        6.91        0.43      4.46 o
 -14   8   3       41.63       30.15      5.12 o
 -13   8   3       21.15       12.80      4.72 o
 -12   8   3        1.91       -5.33      5.33 o
 -11   8   3        5.47       -1.45      3.53 o
 -10   8   3        0.09       -3.01      3.01 o
  -9   8   3        4.03       -2.59      3.14 o
  -8   8   3      197.33      236.84      7.23 o
  -7   8   3        2.19        2.68      2.64 o
  -6   8   3      456.94      454.17      6.75 o
  -5   8   3      329.88      269.75      4.98 o
  -4   8   3      882.67      856.20      9.05 o
  -3   8   3      219.24      293.55      4.61 o
  -2   8   3       12.99       18.39      1.63 o
  -1   8   3        1.07        0.19      0.96 o
   0   8   3        0.09        2.55      1.09 o
   1   8   3       14.96       19.71      1.75 o
   2   8   3       41.64       32.40      1.58 o
   3   8   3      166.94      184.29      3.38 o
   4   8   3      671.92      653.97      7.55 o
   5   8   3      247.86      258.66      8.12 o
   6   8   3     1074.75     1056.15     16.83 o
   7   8   3       78.28       76.24      6.01 o
   8   8   3       41.28       33.40      5.47 o
   9   8   3        2.78       -4.27      4.27 o
  10   8   3       21.71       11.71      5.47 o
  11   8   3       16.91       10.10      5.47 o
  12   8   3        2.06       -5.17      5.17 o
  13   8   3       31.36       26.64      6.69 o
  14   8   3       24.24       14.55      6.60 o
  15   8   3        3.46       -5.80      5.80 o
  16   8   3        3.75       10.19      7.60 o
  17   8   3        3.61       20.12     17.89 o
 -18   9   3       32.72       21.24     19.00 o
 -17   9   3       37.62       19.39      9.49 o
 -16   9   3       36.87       40.53      7.99 o
 -15   9   3       17.21       22.69      7.10 o
 -14   9   3        2.11       -4.48      4.48 o
 -13   9   3       38.56       19.74      5.28 o
 -12   9   3       61.41       58.24      6.35 o
 -11   9   3      129.47      121.27      6.65 o
 -10   9   3       12.45        3.26      3.64 o
  -9   9   3       99.47       95.47      5.46 o
  -8   9   3      265.44      233.53      6.79 o
  -7   9   3       42.13       52.42      4.04 o
  -6   9   3       18.14       32.91      3.05 o
  -5   9   3       37.27       48.05      2.88 o
  -4   9   3      711.45      725.93      8.24 o
  -3   9   3     1494.03     1533.77     13.27 o
  -2   9   3       50.34       53.63      2.28 o
  -1   9   3      295.90      256.09      4.17 o
   0   9   3       26.03       15.48      1.73 o
   1   9   3      220.04      241.67      4.77 o
   2   9   3       58.96       56.98      2.18 o
   3   9   3      145.67      119.40      4.72 o
   4   9   3       67.67       50.87      3.01 o
   5   9   3      170.58      156.32      5.97 o
   6   9   3     1444.70     1333.83     19.97 o
   7   9   3      446.60      489.97     11.67 o
   8   9   3        0.25       -3.64      4.44 o
   9   9   3        1.85        6.70      4.59 o
  10   9   3       36.20       47.10      6.34 o
  11   9   3       14.12       12.73      6.75 o
  12   9   3       21.29       15.25      5.78 o
  13   9   3       23.38       25.61      7.13 o
  14   9   3        4.73       11.44      6.25 o
  15   9   3        0.69       -7.03      8.80 o
  16   9   3        2.74       25.71     15.65 o
 -18  10   3       34.28       38.01     21.24 o
 -17  10   3       41.50       53.21     10.30 o
 -16  10   3       35.94       27.41      8.51 o
 -15  10   3       21.11       26.30      7.26 o
 -14  10   3        5.41       -4.40      5.60 o
 -13  10   3       12.47        9.57      5.48 o
 -12  10   3        1.35        3.98      4.90 o
 -11  10   3       72.03       82.82      6.09 o
 -10  10   3      340.46      358.63      9.16 o
  -9  10   3      526.37      559.25     11.17 o
  -8  10   3       12.71        2.97      3.41 o
  -7  10   3       89.77       71.91      4.67 o
  -6  10   3      139.81      136.16      5.37 o
  -5  10   3      363.95      394.14      7.33 o
  -4  10   3      161.62      156.41      4.51 o
  -3  10   3        9.46       22.32      2.14 o
  -2  10   3     1353.49     1373.36     12.70 o
  -1  10   3     1143.83     1128.29     10.67 o
   0  10   3       19.10       12.80      2.00 o
   1  10   3      323.86      393.13      5.52 o
   2  10   3      106.66      117.37      3.80 o
   3  10   3       44.46       61.43      3.38 o
   4  10   3      599.43      615.84     13.50 o
   5  10   3      498.04      511.39     13.49 o
   6  10   3        3.14        8.05      3.80 o
   7  10   3       20.55       13.88      3.89 o
   8  10   3      589.34      641.41     15.07 o
   9  10   3      198.58      171.95     10.30 o
  10  10   3       32.01       37.44      6.41 o
  11  10   3       69.39       60.96      6.82 o
  12  10   3        0.13       -6.25      6.25 o
  13  10   3        4.82       -5.33      5.33 o
  14  10   3       25.31       29.24      7.72 o
  15  10   3       42.45       38.26      8.77 o
 -17  11   3        5.42       12.30     19.00 o
 -16  11   3       62.19       61.61     13.47 o
 -15  11   3       24.86       26.17      9.80 o
 -14  11   3        0.50        0.62      6.68 o
 -13  11   3        9.51       13.88      7.18 o
 -12  11   3       16.25       13.20      6.04 o
 -11  11   3      188.73      180.24      9.45 o
 -10  11   3       27.77       29.18      5.48 o
  -9  11   3       21.33       21.05      5.16 o
  -8  11   3       11.94        5.25      4.74 o
  -7  11   3       58.24       65.89      7.37 o
  -6  11   3       14.89       10.86      3.89 o
  -5  11   3        3.10       -1.95      3.20 o
  -4  11   3       54.44       40.44      3.54 o
  -3  11   3       58.55       83.02      4.75 o
  -2  11   3      224.89      242.05      6.70 o
  -1  11   3      675.06      604.72     10.62 o
   0  11   3      237.76      234.75      5.70 o
   1  11   3        3.21        2.48      2.43 o
   2  11   3       21.00       27.01      3.02 o
   3  11   3       55.57       74.85      3.96 o
   4  11   3      167.13      151.54      6.45 o
   5  11   3       72.89      102.73      5.83 o
   6  11   3        0.00        3.01      4.57 o
   7  11   3       47.90       38.18      6.24 o
   8  11   3       14.93        9.06      5.57 o
   9  11   3       13.55        8.65      5.05 o
  10  11   3        1.22       -3.78      4.38 o
  11  11   3        1.40       -1.44      6.21 o
  12  11   3        0.30        2.52      5.33 o
  13  11   3       17.23       27.01      6.98 o
  14  11   3        6.90       -5.45      6.76 o
  15  11   3        1.66      -10.13     10.13 o
 -17  12   3        2.61        5.59     16.77 o
 -16  12   3        0.67        0.00     12.30 o
 -15  12   3       19.66       10.87      6.11 o
 -14  12   3        0.03       -4.87      5.63 o
 -13  12   3       72.64       97.72     10.30 o
 -12  12   3       34.83       35.98      6.53 o
 -11  12   3        8.56       17.56      5.60 o
 -10  12   3        6.32        1.06      6.49 o
  -9  12   3       54.94       43.58      6.09 o
  -8  12   3        2.31        7.65      4.58 o
  -7  12   3      392.82      438.68     11.33 o
  -6  12   3       12.47        1.71      3.97 o
  -5  12   3        1.08       -3.02      3.02 o
  -4  12   3      518.66      491.98      9.80 o
  -3  12   3        2.81       -1.01      3.45 o
  -2  12   3      483.07      468.69      9.11 o
  -1  12   3      161.05      177.44      6.15 o
   0  12   3      118.74       96.02      4.66 o
   1  12   3      144.73      136.89      5.75 o
   2  12   3      405.42      402.56      7.82 o
   3  12   3       19.63       15.27      4.78 o
   4  12   3       76.78       60.56      5.50 o
   5  12   3       93.58       56.95      6.06 o
   6  12   3      129.86      153.42      8.41 o
   7  12   3      146.57      139.09      9.55 o
   8  12   3      131.10      116.26      8.23 o
   9  12   3       11.53       17.00      5.47 o
  10  12   3       49.50       48.27      6.83 o
  11  12   3       20.89        7.79      6.60 o
  12  12   3        0.25        1.81      5.63 o
  13  12   3        1.09       -2.43      9.97 o
  14  12   3        5.00       15.51      8.03 o
 -16  13   3        1.06      -10.75     22.92 o
 -15  13   3        5.33        5.20      7.49 o
 -14  13   3        5.30        5.93      7.97 o
 -13  13   3       60.74       66.39      8.33 o
 -12  13   3       43.12       51.94      7.92 o
 -11  13   3       29.12       40.36      6.59 o
 -10  13   3       23.82       40.46      6.23 o
  -9  13   3      142.75      155.29      8.65 o
  -8  13   3      251.68      241.93     13.01 o
  -7  13   3       63.47       67.71      5.67 o
  -6  13   3       84.18      100.58      7.08 o
  -5  13   3      167.57      184.88      7.40 o
  -4  13   3        0.56        7.42      3.69 o
  -3  13   3      813.95      833.99     14.80 o
  -2  13   3      228.69      220.79      7.43 o
  -1  13   3      342.32      341.30      8.50 o
   0  13   3       11.73       22.54      4.51 o
   1  13   3      587.86      598.72     10.78 o
   2  13   3       50.35       54.18      4.43 o
   3  13   3      220.56      206.52      7.10 o
   4  13   3       31.87       24.21      4.54 o
   5  13   3       35.68       37.75      5.29 o
   6  13   3       19.32       17.44      5.32 o
   7  13   3      147.42      141.13      8.98 o
   8  13   3       32.45       41.95      6.33 o
   9  13   3        0.52       -4.47      4.47 o
  10  13   3        1.47        2.43      6.41 o
  11  13   3        4.67       -1.91      5.82 o
  12  13   3        2.35        1.77      6.93 o
  13  13   3       15.25       10.18      7.46 o
 -15  14   3        0.00       10.81     22.36 o
 -14  14   3        0.18       -0.52      6.55 o
 -13  14   3       23.43       18.30      7.07 o
 -12  14   3        1.51       16.43      7.18 o
 -11  14   3        0.42        2.88      5.98 o
 -10  14   3        1.05        1.78      6.53 o
  -9  14   3        9.00       10.53      5.36 o
  -8  14   3       24.76       30.28      5.12 o
  -7  14   3      162.12      164.58      8.16 o
  -6  14   3        0.82        7.30      3.93 o
  -5  14   3       33.56       36.78      4.90 o
  -4  14   3      102.46      119.04      6.35 o
  -3  14   3        0.87       11.15      4.56 o
  -2  14   3       99.06       90.38      6.45 o
  -1  14   3        8.46        2.99      4.41 o
   0  14   3        1.28       -3.87      3.87 o
   1  14   3       43.15       47.92      4.64 o
   2  14   3       86.40       77.76      5.50 o
   3  14   3        5.48        0.62      5.92 o
   4  14   3        2.79       -3.07      3.99 o
   5  14   3       24.59       12.46      4.69 o
   6  14   3        0.58       -3.90      3.90 o
   7  14   3        7.57       -3.86      5.53 o
   8  14   3       27.60       23.43      6.40 o
   9  14   3        6.49       -2.58      5.33 o
  10  14   3        4.26       -6.72      6.72 o
  11  14   3       10.50       13.57      6.17 o
  12  14   3       16.95       -6.87     11.90 o
  13  14   3        8.80       -5.11      8.16 o
 -15  15   3        1.35        2.24     12.30 o
 -14  15   3        1.57        4.38      9.10 o
 -13  15   3        0.29        3.20     11.29 o
 -12  15   3        5.18       -5.36      6.44 o
 -11  15   3       28.92       12.47      6.99 o
 -10  15   3       25.08       33.36      7.34 o
  -9  15   3       23.18       21.97      7.18 o
  -8  15   3        0.51       -5.39      5.39 o
  -7  15   3        0.12        2.44      5.05 o
  -6  15   3        9.35       12.67      5.58 o
  -5  15   3        8.94        9.74      4.73 o
  -4  15   3        0.24        1.99      4.51 o
  -3  15   3       16.16       17.72      5.15 o
  -2  15   3       46.98       51.43      6.42 o
  -1  15   3       91.81       80.29      6.32 o
   0  15   3        6.49       -1.14      5.58 o
   1  15   3        0.64       -3.21      4.29 o
   2  15   3       17.81        3.84      5.12 o
   3  15   3       36.51       37.07      4.89 o
   4  15   3        0.62       -3.70      3.70 o
   5  15   3        0.18       -2.13      4.43 o
   6  15   3       51.30       48.26      5.99 o
   7  15   3       18.80       13.78      6.00 o
   8  15   3        0.26       -5.72      5.72 o
   9  15   3        4.35       -5.17      5.17 o
  10  15   3        1.27       -1.84      6.90 o
  11  15   3        4.57       -5.31      7.23 o
  12  15   3        8.64       -5.48      9.30 o
 -13  16   3        2.19        7.83     16.77 o
 -12  16   3        2.73        6.71     12.30 o
 -11  16   3        0.71       -6.64      6.64 o
 -10  16   3        0.15       -6.88      7.31 o
  -9  16   3        0.00       -6.75      6.75 o
  -8  16   3       18.51       24.09      7.18 o
  -7  16   3        2.00       -4.36      6.65 o
  -6  16   3        1.85       -4.09      5.64 o
  -5  16   3       29.17       22.63      9.20 o
  -4  16   3       36.66       40.86      7.20 o
  -3  16   3        1.24       -5.00      5.00 o
  -2  16   3       36.15       23.02      5.25 o
  -1  16   3       14.63       23.43      4.87 o
   0  16   3        3.31        1.87      4.51 o
   1  16   3        1.12       -4.68      4.68 o
   2  16   3       59.48       62.17      5.55 o
   3  16   3       24.27       27.91      5.23 o
   4  16   3        0.64       -4.27      4.55 o
   5  16   3       10.16       -3.03      4.19 o
   6  16   3       65.08       81.13      6.75 o
   7  16   3        0.48        3.33      6.25 o
   8  16   3       50.94       50.26      6.44 o
   9  16   3       12.97       -1.63      6.13 o
  10  16   3        4.16       -4.07      7.28 o
  11  16   3       28.10       61.48     22.36 o
 -12  17   3        0.70       17.89     19.00 o
 -11  17   3        2.79        1.12     17.89 o
 -10  17   3        0.24       10.15     10.18 o
  -9  17   3       43.40       56.06      8.81 o
  -8  17   3       37.71       30.67      7.74 o
  -7  17   3        1.09       -5.02      6.49 o
  -6  17   3       10.68       14.39      6.61 o
  -5  17   3        4.73       -2.63      7.21 o
  -4  17   3       13.33        2.08      5.85 o
  -3  17   3       63.01       73.94      8.43 o
  -2  17   3       25.61       27.84      7.10 o
  -1  17   3        7.41        5.89      6.26 o
   0  17   3        1.57       -3.25      8.55 o
   1  17   3       39.07       31.73      6.96 o
   2  17   3        1.57        2.87      9.68 o
   3  17   3        3.11        6.92      8.87 o
   4  17   3        0.38       -5.49      5.49 o
   5  17   3       29.27       39.01      6.72 o
   6  17   3       35.11       45.58      8.36 o
   7  17   3        3.83        6.23     10.73 o
 -10  18   3        0.60      -11.18     11.18 o
  -9  18   3        0.49        6.33     10.47 o
  -8  18   3       13.87        1.29     10.18 o
  -7  18   3       14.38       11.22      6.99 o
  -6  18   3        2.16       -3.27      6.87 o
  -5  18   3        0.10       -6.12      6.12 o
  -4  18   3        6.35       -7.86      7.86 o
  -3  18   3       58.35       80.20      8.96 o
  -2  18   3       12.42       21.66      7.20 o
  -1  18   3        8.49       14.25      7.03 o
   0  18   3        0.00        4.22      6.33 o
   1  18   3        6.72        3.37      6.44 o
   2  18   3        6.67       -0.97      8.13 o
   3  18   3       23.00       31.04      6.85 o
   4  18   3        1.20        2.94     14.53 o
   5  18   3       10.41       10.06     17.89 o
   6  18   3       16.57       33.54     16.77 o
  -8  19   3        3.63      -13.41     15.65 o
  -7  19   3       14.32       17.89      9.49 o
  -6  19   3        9.84       19.00     10.73 o
  -5  19   3        4.08       16.61     10.96 o
  -4  19   3        0.01       18.03      9.06 o
  -3  19   3       25.31       11.09     20.68 o
  -2  19   3       23.45       10.56     14.53 o
  -1  19   3        8.88        3.58      9.30 o
   0  19   3       10.79        5.68     15.65 o
   1  19   3        1.28      -14.53     14.53 o
   2  19   3        9.16       12.30     17.89 o
   3  19   3        8.89       17.89     19.00 o
  -5  20   3        0.39        3.35     16.77 o
  -4  20   3       13.29        7.29      9.86 o
  -3  20   3        9.35        1.74     10.62 o
  -2  20   3        2.31       -9.10      9.10 o
  -1  20   3       11.24      -11.18     16.77 o
 -21   0   4        3.77      -14.53     20.12 o
 -20   0   4       45.50       41.76     15.65 o
 -19   0   4        7.40       12.65      9.86 o
 -18   0   4       34.35       48.68     11.78 o
 -17   0   4       72.47       87.99     16.21 o
 -16   0   4       14.40       -3.96     14.53 o
 -15   0   4        4.77        0.73      7.79 o
 -14   0   4      412.37      431.14     43.60 o
 -13   0   4      107.42      107.40     11.78 o
 -12   0   4      295.84      258.80     15.09 o
 -11   0   4        4.06       11.74     11.18 o
 -10   0   4      706.85      669.21     19.76 o
  -9   0   4     2802.63     2866.60     65.95 o
  -8   0   4    15319.30    14979.49    220.92 o
  -7   0   4    12926.33    13132.54    193.65 o
  -6   0   4       28.88       45.88      3.75 o
  -5   0   4       14.72       12.02      2.71 o
  -4   0   4      321.36      367.85      8.59 o
  -3   0   4     1683.15     1979.91     23.75 o
  -2   0   4     3585.96     3241.06     35.91 o
  -1   0   4        7.40        5.43      1.58 o
   0   0   4      156.60      209.48      3.86 o
   1   0   4      274.16      289.65      4.65 o
   2   0   4    11202.88    12163.00    101.91 o
   3   0   4     1105.12     1038.63     12.09 o
   4   0   4     1206.32     1174.16     13.53 o
   5   0   4       31.36       41.88      3.19 o
   6   0   4      641.22      719.91     13.75 o
   7   0   4       67.07       62.26      5.03 o
   8   0   4      890.74      925.74     16.61 o
   9   0   4        1.08       -3.18      3.18 o
  10   0   4       86.55       89.81      7.39 o
  11   0   4       30.62       16.76      4.98 o
  12   0   4       14.50       12.28      6.53 o
  13   0   4       45.39       36.43      8.59 o
  14   0   4      350.29      437.84     20.99 o
  15   0   4        0.46       10.18     13.73 o
  16   0   4       51.91       81.61     11.75 o
  17   0   4       11.06       -3.35     12.30 o
 -21   1   4       13.10       19.16     13.41 o
 -20   1   4        2.17       -3.88      9.21 o
 -19   1   4        4.89       -5.60      5.60 o
 -18   1   4        9.46       14.50      6.28 o
 -17   1   4        6.01       -7.16      7.16 o
 -16   1   4        2.93       -4.70      4.70 o
 -15   1   4        6.79       -3.57      4.93 o
 -14   1   4       92.74      103.17      7.47 o
 -13   1   4        3.73        6.77      4.30 o
 -12   1   4        4.10        5.40      3.79 o
 -11   1   4       24.53       33.87      5.06 o
 -10   1   4        6.99       14.10      3.38 o
  -9   1   4       29.15       45.32      4.59 o
  -8   1   4      670.11      607.34     14.46 o
  -7   1   4      698.77      695.50     12.71 o
  -6   1   4      164.24      226.04      5.46 o
  -5   1   4       14.36       36.84      2.64 o
  -4   1   4       34.62       42.66      2.81 o
  -3   1   4      574.17      748.97      8.48 o
  -2   1   4        5.51        7.16      1.50 o
  -1   1   4      135.12      130.49      2.72 o
   0   1   4       59.72       32.41      1.45 o
   1   1   4        5.41        5.90      1.09 o
   2   1   4     1287.64     1367.23      9.71 o
   3   1   4      124.84      154.71      3.00 o
   4   1   4      668.97      738.86      7.00 o
   5   1   4       86.59       79.92      2.81 o
   6   1   4        0.26       -1.84      1.84 o
   7   1   4       11.59       11.80      2.30 o
   8   1   4      217.28      219.63      5.85 o
   9   1   4     1076.88     1162.41     16.92 o
  10   1   4       92.29       90.30      5.10 o
  11   1   4        5.87       -4.15      4.15 o
  12   1   4        0.00       -2.78      3.91 o
  13   1   4        0.72        2.76      5.08 o
  14   1   4        2.06        3.00      5.01 o
  15   1   4        8.23        7.81      5.45 o
  16   1   4        2.81       11.88      6.44 o
  17   1   4        2.74      -13.41     15.65 o
 -21   2   4        2.05       -7.09     12.30 o
 -20   2   4        9.23        8.79     12.42 o
 -19   2   4        1.11       -2.58      6.85 o
 -18   2   4        7.13       10.95      7.00 o
 -17   2   4       24.37       14.76      6.05 o
 -16   2   4        8.60        0.64      4.92 o
 -15   2   4        0.02       -1.29      4.46 o
 -14   2   4        1.37       11.76      5.33 o
 -13   2   4       16.64       15.46      5.56 o
 -12   2   4       93.71       91.27      6.59 o
 -11   2   4      221.02      214.23      8.15 o
 -10   2   4       19.66       33.82      4.11 o
  -9   2   4      100.04      124.21      5.86 o
  -8   2   4        0.29        6.13      3.41 o
  -7   2   4      242.65      211.62      5.55 o
  -6   2   4       68.66       66.82      3.69 o
  -5   2   4     1099.97     1163.91     13.20 o
  -4   2   4       85.64       74.32      2.80 o
  -3   2   4      443.55      637.23      7.14 o
  -2   2   4      334.89      296.90      4.86 o
  -1   2   4      654.94      647.25      5.44 o
   0   2   4      216.05      191.84      2.78 o
   1   2   4      379.96      371.18      3.85 o
   2   2   4       19.98       16.32      1.41 o
   3   2   4      165.75      239.74      3.29 o
   4   2   4      137.45      131.87      3.51 o
   5   2   4      395.67      401.44      5.84 o
   6   2   4       59.32       46.27      2.75 o
   7   2   4       49.20       40.45      3.32 o
   8   2   4      181.37      141.21      5.06 o
   9   2   4      729.11      786.51     11.20 o
  10   2   4      478.57      493.82      9.89 o
  11   2   4        6.90        3.56      3.54 o
  12   2   4        6.92        5.74      4.09 o
  13   2   4        8.11        8.92      5.07 o
  14   2   4       65.86       78.76      7.90 o
  15   2   4       21.12       30.57      7.33 o
  16   2   4       21.46       36.49      8.09 o
  17   2   4        2.77       16.77     17.89 o
 -21   3   4        9.83       -5.49      9.06 o
 -20   3   4        0.00       -7.44      7.44 o
 -19   3   4        2.86       -5.62      6.08 o
 -18   3   4        0.00       -6.36      6.36 o
 -17   3   4        1.85       -2.08      5.21 o
 -16   3   4        0.00        2.17      5.09 o
 -15   3   4       11.33       11.60      5.48 o
 -14   3   4      301.04      295.01     10.69 o
 -13   3   4      202.85      217.37      9.38 o
 -12   3   4      432.30      402.78     10.69 o
 -11   3   4        2.07        2.81      3.61 o
 -10   3   4        9.12       14.45      4.00 o
  -9   3   4      885.59      877.22     17.74 o
  -8   3   4      216.48      245.84      7.17 o
  -7   3   4      423.71      440.64      7.28 o
  -6   3   4      907.56      827.99     11.45 o
  -5   3   4      234.33      208.35      6.40 o
  -4   3   4        0.03        0.66      1.38 o
  -3   3   4     2876.39     3079.12     28.35 o
  -2   3   4       77.96       75.60      2.02 o
  -1   3   4     2553.10     2674.34     18.02 o
   0   3   4      812.27      729.23      5.65 o
   1   3   4     1178.75     1033.89      7.48 o
   2   3   4      483.61      639.24      5.61 o
   3   3   4       14.40       35.58      1.78 o
   4   3   4      508.61      501.96      5.79 o
   5   3   4        2.29        4.23      1.75 o
   6   3   4       24.47       17.32      2.21 o
   7   3   4      681.75      611.26      8.19 o
   8   3   4        1.17        2.77      2.53 o
   9   3   4     1196.23     1269.42     16.13 o
  10   3   4      368.79      393.25      9.37 o
  11   3   4       26.78       18.43      4.36 o
  12   3   4        4.26        6.82      4.22 o
  13   3   4       81.09       83.88      7.13 o
  14   3   4       35.70       41.19      6.60 o
  15   3   4       51.42       70.59      8.20 o
  16   3   4        2.90        0.91      6.91 o
  17   3   4        1.01       -4.47     11.18 o
 -21   4   4        8.05        8.54     16.77 o
 -20   4   4        0.61        6.61      8.93 o
 -19   4   4        0.00       -4.44      6.10 o
 -18   4   4       20.86       14.64      7.48 o
 -17   4   4       71.92       63.39      7.65 o
 -16   4   4       17.49       12.34      5.93 o
 -15   4   4       42.81       30.29      6.41 o
 -14   4   4       30.28       28.36      5.27 o
 -13   4   4      105.65       94.50      7.15 o
 -12   4   4       19.08       26.79      5.56 o
 -11   4   4      401.67      413.10     11.01 o
 -10   4   4      420.51      449.49     10.69 o
  -9   4   4        0.12       -0.98      5.38 o
  -8   4   4      927.94      846.85     19.74 o
  -7   4   4      695.17      751.66      9.94 o
  -6   4   4       31.72       50.95      3.04 o
  -5   4   4       78.13       54.52      2.48 o
  -4   4   4      389.74      374.44      5.69 o
  -3   4   4      332.64      386.36      5.31 o
  -2   4   4     1128.60     1000.66      7.99 o
  -1   4   4      295.43      317.31      3.85 o
   0   4   4       46.18       70.83      2.74 o
   1   4   4     1023.03     1053.02     10.98 o
   2   4   4     1334.13     1476.83     10.21 o
   3   4   4       21.60       18.37      1.68 o
   4   4   4      133.31      179.14      3.89 o
   5   4   4      150.04      148.59      3.66 o
   6   4   4        0.29       -0.36      1.87 o
   7   4   4      252.04      252.18      5.67 o
   8   4   4      365.37      391.17      9.26 o
   9   4   4       63.30       46.54      5.03 o
  10   4   4      126.05      132.05      6.87 o
  11   4   4        6.60        1.74      4.02 o
  12   4   4       76.44       59.09      5.90 o
  13   4   4        2.34       -4.29      4.29 o
  14   4   4        0.02        7.09      5.51 o
  15   4   4        0.07        5.46      6.15 o
  16   4   4        0.02       -6.16      6.16 o
 -20   5   4        0.05      -12.86     12.86 o
 -19   5   4        0.21        1.93      6.73 o
 -18   5   4        5.97       -2.03      8.07 o
 -17   5   4        0.09       -3.53      5.15 o
 -16   5   4       34.28       31.70      6.76 o
 -15   5   4      117.67      105.75      7.93 o
 -14   5   4        0.28       -1.19      4.39 o
 -13   5   4        0.28        3.87      4.58 o
 -12   5   4       96.25       81.65      7.38 o
 -11   5   4        9.05        3.68      3.69 o
 -10   5   4       20.94       17.15      3.83 o
  -9   5   4       53.54       50.43      4.74 o
  -8   5   4       92.17       86.38      5.06 o
  -7   5   4       66.91       70.22      3.57 o
  -6   5   4      166.47      191.79      4.46 o
  -5   5   4      285.64      320.35      4.91 o
  -4   5   4      545.76      493.29      6.24 o
  -3   5   4      380.28      280.12      5.31 o
  -2   5   4      122.57      133.64      2.42 o
  -1   5   4      912.08      896.28     11.33 o
   0   5   4      466.21      593.45     10.69 o
   1   5   4        0.67       -2.77      2.77 o
   2   5   4      167.97      188.32      3.75 o
   3   5   4      492.79      436.60      4.87 o
   4   5   4      707.20      760.22      8.53 o
   5   5   4      749.80      804.23      9.43 o
   6   5   4       28.76       34.47      3.20 o
   7   5   4      426.10      490.67      9.73 o
   8   5   4       54.11       57.94      4.75 o
   9   5   4      241.75      266.55      8.67 o
  10   5   4        0.04       -1.92      4.33 o
  11   5   4      184.34      178.76      8.16 o
  12   5   4        3.43        8.25      4.62 o
  13   5   4        7.59       10.29      4.99 o
  14   5   4        9.89       13.54      5.47 o
  15   5   4        0.03       -2.65      5.97 o
  16   5   4        0.01       -7.74      7.74 o
 -20   6   4        4.08      -16.77     17.89 o
 -19   6   4        0.47      -10.10     10.10 o
 -18   6   4        7.39       -0.32     12.31 o
 -17   6   4       10.00        2.41      8.03 o
 -16   6   4        2.53       -7.32      7.32 o
 -15   6   4       60.51       65.72      6.99 o
 -14   6   4       25.91       21.88      5.66 o
 -13   6   4       61.68       59.46      6.18 o
 -12   6   4      101.62       99.09      6.89 o
 -11   6   4       60.45       67.29      5.58 o
 -10   6   4        0.65       -3.23      3.23 o
  -9   6   4        7.47        0.68      2.92 o
  -8   6   4        3.68        7.83      2.55 o
  -7   6   4        0.36        2.45      1.90 o
  -6   6   4        3.04        3.06      1.74 o
  -5   6   4      156.68      192.42      4.34 o
  -4   6   4      326.07      321.38      4.90 o
  -3   6   4      486.83      453.86      5.18 o
  -2   6   4      274.55      264.85      3.77 o
  -1   6   4       66.10       48.93      4.35 o
   0   6   4     1287.10     1317.43     18.09 o
   1   6   4       45.01       55.43      4.55 o
   2   6   4      152.79      171.45      5.57 o
   3   6   4       12.30       12.20      1.62 o
   4   6   4      128.72      178.55      4.28 o
   5   6   4       18.04       23.33      2.47 o
   6   6   4       78.65       75.47      4.54 o
   7   6   4       36.53       34.50      4.03 o
   8   6   4       55.93       47.13      4.78 o
   9   6   4       85.89       85.27      5.90 o
  10   6   4      341.77      341.48     13.17 o
  11   6   4       54.20       60.30      5.76 o
  12   6   4       19.29       11.91      4.95 o
  13   6   4        8.71       10.67      5.18 o
  14   6   4       24.08       29.07      6.10 o
  15   6   4        4.25       -5.75      5.75 o
  16   6   4        6.14        0.00     13.41 o
 -20   7   4        1.46        8.94     14.53 o
 -19   7   4       23.51       27.48     11.44 o
 -18   7   4        7.45       14.53     10.28 o
 -17   7   4        0.08        3.58      8.90 o
 -16   7   4       12.40        4.44      7.94 o
 -15   7   4       76.69       79.74      7.90 o
 -14   7   4        2.41       -0.94      3.86 o
 -13   7   4       27.36       24.47      4.88 o
 -12   7   4        1.32       -3.55      3.55 o
 -11   7   4       19.16       10.71      4.32 o
 -10   7   4       91.70       76.55      5.28 o
  -9   7   4      441.91      502.66     11.36 o
  -8   7   4        7.38        7.06      2.73 o
  -7   7   4      131.14      110.01      3.96 o
  -6   7   4     1122.75     1185.94     11.87 o
  -5   7   4      273.56      312.23      5.11 o
  -4   7   4        9.85       17.05      1.57 o
  -3   7   4      687.65      658.79      7.39 o
  -2   7   4       35.66       33.07      1.62 o
  -1   7   4      941.88      879.20      9.79 o
   0   7   4      909.54      907.69     14.78 o
   1   7   4       54.14       60.93      4.83 o
   2   7   4      611.07      615.33      7.45 o
   3   7   4      448.14      458.36      5.19 o
   4   7   4      666.64      693.70      7.85 o
   5   7   4       59.49       53.71      4.30 o
   6   7   4       40.21       41.76      4.67 o
   7   7   4      710.86      705.90     21.19 o
   8   7   4        0.40       -1.97      3.96 o
   9   7   4       52.75       53.22      5.95 o
  10   7   4        0.00       -4.80      4.80 o
  11   7   4        9.35        6.57      5.69 o
  12   7   4       26.90       23.13      9.42 o
  13   7   4       51.00       56.11      7.63 o
  14   7   4        0.09       -7.63      7.63 o
  15   7   4       16.95        4.82      6.44 o
 -19   8   4        7.94        4.47     19.00 o
 -18   8   4        1.05      -11.78     11.78 o
 -17   8   4        7.44        1.07      9.64 o
 -16   8   4       24.01       18.40      7.30 o
 -15   8   4       31.95       31.13      6.53 o
 -14   8   4        1.95       -3.93      6.13 o
 -13   8   4       33.91       31.85      6.49 o
 -12   8   4        6.24        3.50      4.50 o
 -11   8   4        0.97       -3.10      3.10 o
 -10   8   4      401.28      394.26     11.20 o
  -9   8   4      414.30      372.53      8.34 o
  -8   8   4        0.22        1.40      2.72 o
  -7   8   4        5.36        5.47      2.54 o
  -6   8   4      724.00      738.10      8.89 o
  -5   8   4       28.42       18.24      2.56 o
  -4   8   4      880.48      758.96      8.37 o
  -3   8   4        1.10        1.80      1.97 o
  -2   8   4     1734.27     1732.90     12.98 o
  -1   8   4        7.65       10.94      1.67 o
   0   8   4      653.85      591.38      7.48 o
   1   8   4       33.58       18.68      2.88 o
   2   8   4      676.92      606.65      7.02 o
   3   8   4       29.03       23.30      1.78 o
   4   8   4      847.97      890.76     12.27 o
   5   8   4       42.40       53.85      4.78 o
   6   8   4       23.71       43.90      4.82 o
   7   8   4      707.45      684.93     14.04 o
   8   8   4      144.48      148.88      8.15 o
   9   8   4       28.37       17.24      5.32 o
  10   8   4       73.94       91.00      7.63 o
  11   8   4        0.51       -5.18      5.18 o
  12   8   4       26.86       32.40      6.70 o
  13   8   4        3.46        4.44      5.60 o
  14   8   4        1.32       -5.88      5.88 o
  15   8   4        6.84        8.88      8.34 o
 -18   9   4       16.48       21.31     12.60 o
 -17   9   4        9.46        3.54      7.71 o
 -16   9   4        0.52       -1.98      6.80 o
 -15   9   4        1.71        5.03      5.59 o
 -14   9   4        1.08       -6.67      6.67 o
 -13   9   4        2.96        6.01      5.77 o
 -12   9   4       78.08       89.99      7.87 o
 -11   9   4       96.37      114.28      8.03 o
 -10   9   4        1.54        8.30      4.46 o
  -9   9   4       54.00       43.29      4.71 o
  -8   9   4        0.00       -2.72      2.72 o
  -7   9   4        0.71       -2.93      3.56 o
  -6   9   4      206.14      226.27      6.69 o
  -5   9   4      315.42      279.24      5.74 o
  -4   9   4        0.25        1.73      2.05 o
  -3   9   4       13.99       13.09      1.61 o
  -2   9   4      289.64      295.47      3.63 o
  -1   9   4       14.37       20.20      3.43 o
   0   9   4       42.86       42.09      2.17 o
   1   9   4        1.80        2.89      1.59 o
   2   9   4      519.00      504.78      6.65 o
   3   9   4      183.20      170.15      3.56 o
   4   9   4      171.03      179.82      6.80 o
   5   9   4      860.63      907.10     15.81 o
   6   9   4      118.78       98.68      6.85 o
   7   9   4       63.46       64.94      5.84 o
   8   9   4      214.58      195.43      9.22 o
   9   9   4       17.56       14.52      5.59 o
  10   9   4        2.32       -5.25      5.25 o
  11   9   4        3.03       -1.34      5.27 o
  12   9   4       10.05        4.01      6.53 o
  13   9   4        1.40       -3.36      5.74 o
  14   9   4       28.99       18.44      6.99 o
  15   9   4       17.81       35.12     11.78 o
 -17  10   4       23.95       17.86      9.84 o
 -16  10   4       77.17       97.14      9.53 o
 -15  10   4       15.62       21.00      8.15 o
 -14  10   4       51.56       44.19      7.64 o
 -13  10   4       60.06       65.62      8.39 o
 -12  10   4        5.84        3.96      4.43 o
 -11  10   4       18.67       20.23      5.48 o
 -10  10   4       13.53       23.60      5.43 o
  -9  10   4        3.79       -4.11      4.11 o
  -8  10   4       14.38        7.78      5.71 o
  -7  10   4        0.23       -2.04      3.49 o
  -6  10   4      193.81      205.36      7.74 o
  -5  10   4      182.94      179.95      6.75 o
  -4  10   4       41.37       74.82      4.35 o
  -3  10   4       22.13       36.49      3.29 o
  -2  10   4     1012.90      949.23     12.44 o
  -1  10   4      128.27      107.29      5.12 o
   0  10   4      999.08      972.41     10.68 o
   1  10   4      135.22      128.54      3.96 o
   2  10   4       60.59       75.28      4.23 o
   3  10   4        6.07        4.34      2.62 o
   4  10   4       83.82       91.32      5.53 o
   5  10   4      568.48      571.26     12.47 o
   6  10   4      214.50      242.06      9.26 o
   7  10   4       59.86       43.37      5.93 o
   8  10   4       64.16       64.19      6.58 o
   9  10   4        8.66        9.16      5.05 o
  10  10   4        0.15       -4.78      4.78 o
  11  10   4        3.66       -5.41      5.41 o
  12  10   4        0.09       -4.96      5.75 o
  13  10   4        2.32       -3.24      5.83 o
  14  10   4       31.88       44.22     12.59 o
  15  10   4        6.59       21.24     14.53 o
 -17  11   4       13.97        8.94     17.89 o
 -16  11   4       35.60       33.62     11.01 o
 -15  11   4       50.24       44.13      8.21 o
 -14  11   4        0.75       11.23      6.00 o
 -13  11   4       54.42       42.68      6.49 o
 -12  11   4       53.99       54.35      6.83 o
 -11  11   4      140.45      144.61      8.53 o
 -10  11   4       85.10       87.92      7.09 o
  -9  11   4       45.99       44.07      5.80 o
  -8  11   4       84.31       66.65      6.03 o
  -7  11   4        9.06        3.79      4.10 o
  -6  11   4       84.04       68.21      5.33 o
  -5  11   4        6.22       -3.58      3.58 o
  -4  11   4      389.15      467.90      9.06 o
  -3  11   4       57.80       89.35      5.29 o
  -2  11   4      259.22      294.35      8.13 o
  -1  11   4        8.21        4.23      3.25 o
   0  11   4        2.05       -3.77      5.08 o
   1  11   4      720.27      690.03     12.09 o
   2  11   4       95.11       95.25      4.30 o
   3  11   4      833.68      839.39     11.83 o
   4  11   4      605.74      616.80     10.65 o
   5  11   4       15.27       17.35      5.54 o
   6  11   4        0.90       -1.06      4.53 o
   7  11   4      263.58      295.82     10.24 o
   8  11   4       16.43       12.50      4.89 o
   9  11   4        9.82       20.71      5.44 o
  10  11   4       22.35        8.30      6.16 o
  11  11   4       48.57       52.39      7.40 o
  12  11   4        0.29        2.34      5.72 o
  13  11   4        8.41        1.12      7.45 o
  14  11   4        0.65       -8.05      8.05 o
 -17  12   4        0.51       -6.71     12.30 o
 -16  12   4        0.73       -5.14      9.67 o
 -15  12   4        2.71        6.99      8.79 o
 -14  12   4       10.33        6.03      6.26 o
 -13  12   4       84.34      101.82      8.49 o
 -12  12   4       54.11       54.22      7.27 o
 -11  12   4       30.52       38.00      6.33 o
 -10  12   4       26.68       22.10      5.66 o
  -9  12   4       12.15       12.83      4.86 o
  -8  12   4       12.36        7.16      4.78 o
  -7  12   4       85.76       87.13      5.94 o
  -6  12   4       14.62        8.20      4.57 o
  -5  12   4      148.61      123.07      6.17 o
  -4  12   4      101.73      108.14      5.46 o
  -3  12   4       19.49       24.49      4.28 o
  -2  12   4        0.14        0.81      3.54 o
  -1  12   4        0.02       -3.21      4.50 o
   0  12   4      137.06      148.55      6.75 o
   1  12   4      168.12      148.28      6.54 o
   2  12   4       23.22       24.94      3.29 o
   3  12   4        0.72       -3.43      3.43 o
   4  12   4       10.62       16.11      3.47 o
   5  12   4       21.60       19.81      5.75 o
   6  12   4       18.49        4.43      4.96 o
   7  12   4        0.02       -4.06      4.06 o
   8  12   4        5.99        7.15      5.30 o
   9  12   4       20.65       39.32      7.36 o
  10  12   4        3.50        4.41      5.85 o
  11  12   4        1.88       -5.96      5.96 o
  12  12   4        3.43       -5.36      6.72 o
  13  12   4       29.63       30.13     11.58 o
  14  12   4       22.31      -11.18     13.41 o
 -16  13   4        0.46       -5.59     15.65 o
 -15  13   4        0.21       -4.92      7.89 o
 -14  13   4       19.18       28.63      7.60 o
 -13  13   4      161.43      153.70     11.04 o
 -12  13   4      112.32      128.94     14.12 o
 -11  13   4       71.07       80.60      7.61 o
 -10  13   4       31.73       34.15      5.97 o
  -9  13   4        1.95        2.78      4.51 o
  -8  13   4        3.50       -3.77      3.77 o
  -7  13   4       22.72       20.56      5.75 o
  -6  13   4        5.17        1.67      4.66 o
  -5  13   4        0.37        6.36      4.83 o
  -4  13   4      754.20      799.83     29.25 o
  -3  13   4      999.02     1072.96     22.75 o
  -2  13   4      412.35      391.88     10.05 o
  -1  13   4      124.39      168.05      7.35 o
   0  13   4       15.09       16.12      4.08 o
   1  13   4       50.92       34.83      4.48 o
   2  13   4       15.90       13.84      3.16 o
   3  13   4       26.99       35.45      3.72 o
   4  13   4       36.81       28.72      4.04 o
   5  13   4       70.21       86.83      5.80 o
   6  13   4        0.88        4.49      4.25 o
   7  13   4        3.39       -2.92      4.46 o
   8  13   4        0.40        9.05      5.07 o
   9  13   4       34.00       34.73      7.30 o
  10  13   4       38.27       26.33      6.21 o
  11  13   4        7.68        8.28      6.42 o
  12  13   4       20.15        9.72     19.32 o
 -15  14   4        3.79        4.47     16.77 o
 -14  14   4        0.27       10.26      8.34 o
 -13  14   4        0.47        9.00      7.64 o
 -12  14   4       18.12       25.24      9.51 o
 -11  14   4        0.05       -7.71      7.71 o
 -10  14   4       86.06      106.19      8.88 o
  -9  14   4       44.74       40.29      9.72 o
  -8  14   4        0.61       -4.51      5.37 o
  -7  14   4       13.97       27.35      5.45 o
  -6  14   4       50.72       50.63      5.88 o
  -5  14   4      100.02      133.79      7.65 o
  -4  14   4       42.16       66.07      6.14 o
  -3  14   4        4.38        4.97      7.00 o
  -2  14   4      252.47      254.51     14.33 o
  -1  14   4        2.78        0.70      4.08 o
   0  14   4      165.95      139.68      7.20 o
   1  14   4        5.46        8.51      5.58 o
   2  14   4       88.10       99.79      5.52 o
   3  14   4       16.18        9.82      4.37 o
   4  14   4       53.96       44.91      4.56 o
   5  14   4        2.92        6.30      4.50 o
   6  14   4       53.83       42.72      9.35 o
   7  14   4        0.14      -10.65     10.65 o
   8  14   4       35.02       35.81      7.80 o
   9  14   4        1.65       -4.98      9.68 o
  10  14   4        9.07       -6.15      6.15 o
  11  14   4        0.64       -8.82      8.82 o
 -13  15   4        5.76        5.09     10.65 o
 -12  15   4       16.81        8.20      7.74 o
 -11  15   4        2.92       -6.45      6.45 o
 -10  15   4        4.39       -4.31      6.62 o
  -9  15   4       26.94       45.61      9.84 o
  -8  15   4       28.79       37.35      5.97 o
  -7  15   4       32.24       38.79      6.95 o
  -6  15   4       30.49       25.87      7.42 o
  -5  15   4        8.83        8.06      5.07 o
  -4  15   4       17.15        7.55      4.77 o
  -3  15   4       42.97       46.36      5.85 o
  -2  15   4        0.43        2.76      4.24 o
  -1  15   4        1.81        3.35      4.31 o
   0  15   4        1.59       -6.59      6.59 o
   1  15   4       24.23       14.96      5.02 o
   2  15   4        2.99       -1.25      5.27 o
   3  15   4        1.89       -4.77      5.84 o
   4  15   4       55.02       41.10      8.69 o
   5  15   4       95.03      143.38     11.01 o
   6  15   4        0.09       -5.99      5.99 o
   7  15   4       39.33       33.81      9.89 o
   8  15   4        2.37       -4.30      6.41 o
   9  15   4       23.62       40.64     11.16 o
  10  15   4        7.45        4.84     11.78 o
  11  15   4        7.58       -1.12     22.36 o
 -12  16   4        5.05        6.23     17.89 o
 -11  16   4        0.19       -8.05      9.30 o
 -10  16   4        3.10       -3.03      8.13 o
  -9  16   4        0.02       10.86      7.13 o
  -8  16   4       47.10       51.60      7.76 o
  -7  16   4       27.08       24.01      7.59 o
  -6  16   4        2.33        0.58      5.52 o
  -5  16   4       24.77       23.58      6.33 o
  -4  16   4       52.29       57.21      6.34 o
  -3  16   4        1.39       -0.60      6.74 o
  -2  16   4        3.81        4.74      4.75 o
  -1  16   4        9.18       10.58      5.42 o
   0  16   4        2.97       -3.43      8.50 o
   1  16   4        1.68       -5.01      5.01 o
   2  16   4       11.86        3.59      5.95 o
   3  16   4        6.15        0.97      6.70 o
   4  16   4        0.01        3.44      6.69 o
   5  16   4        5.73       10.82      8.07 o
   6  16   4        3.11        4.75      7.28 o
   7  16   4        0.00       -1.08      7.62 o
   8  16   4       31.26       18.62     10.17 o
   9  16   4       39.11       41.71     12.57 o
  10  16   4        1.43        1.12     20.12 o
 -10  17   4        1.32        2.66     14.53 o
  -9  17   4        1.44        8.94     14.53 o
  -8  17   4        6.98       -0.79      6.42 o
  -7  17   4       33.66       34.67      8.12 o
  -6  17   4        0.19        0.12      6.26 o
  -5  17   4       95.26       92.37      9.18 o
  -4  17   4        4.81        0.78      7.91 o
  -3  17   4       34.99       32.39      7.24 o
  -2  17   4       38.40       34.74      7.33 o
  -1  17   4      200.85      230.54     12.24 o
   0  17   4       12.59       34.63      7.56 o
   1  17   4       26.76       16.67      6.66 o
   2  17   4        8.41        3.46      6.53 o
   3  17   4       13.23        3.85      7.64 o
   4  17   4      102.32      125.40     11.67 o
   5  17   4       56.36       77.13      9.48 o
   6  17   4       23.25        7.38     13.82 o
   7  17   4       44.69       43.15     17.89 o
   8  17   4        1.85       -3.19     13.82 o
  -9  18   4       19.97       31.30     13.41 o
  -8  18   4        2.02       -6.26     10.62 o
  -7  18   4        0.00      -12.86     12.86 o
  -6  18   4        4.69        5.10      9.06 o
  -5  18   4        2.57       -2.81      6.85 o
  -4  18   4       29.70       42.24      7.70 o
  -3  18   4        4.48       13.00      9.04 o
  -2  18   4        0.01        4.67     14.01 o
  -1  18   4        5.03        1.11      8.67 o
   0  18   4       15.21        6.33     10.33 o
   1  18   4        0.45        1.48      8.99 o
   2  18   4        8.46       -1.12     10.96 o
   3  18   4        3.31      -16.77     16.77 o
  -7  19   4       14.39       24.59     14.53 o
  -6  19   4       43.88       57.01     14.53 o
  -5  19   4        9.42       18.64     10.32 o
  -4  19   4        3.40        5.59     13.41 o
  -3  19   4       19.44       25.71     19.00 o
  -2  19   4        1.69      -15.65     15.65 o
  -1  19   4        0.12      -12.30     12.30 o
   0  19   4        0.54      -11.18     17.89 o
 -21   1   5        1.65        0.00     15.02 o
 -20   1   5       38.34       26.08      9.78 o
 -19   1   5        1.54       -7.74      7.74 o
 -18   1   5       14.04        4.83      7.58 o
 -17   1   5        1.19       -5.71      5.71 o
 -16   1   5        0.55       -5.65      5.65 o
 -15   1   5       30.79       47.87      7.41 o
 -14   1   5      240.41      219.57     10.87 o
 -13   1   5        1.28        1.65      4.57 o
 -12   1   5      428.93      492.56     13.79 o
 -11   1   5     1168.32     1193.53     21.07 o
 -10   1   5        9.20       14.14      4.56 o
  -9   1   5     2495.55     2442.89     32.42 o
  -8   1   5      539.03      579.72     12.28 o
  -7   1   5       52.97       51.93      4.50 o
  -6   1   5       90.76       97.96      4.68 o
  -5   1   5     1622.10     1711.28     16.95 o
  -4   1   5      848.15      789.38      9.75 o
  -3   1   5     1441.80     1353.76     12.72 o
  -2   1   5       15.08       22.30      1.79 o
  -1   1   5      330.33      288.67      3.83 o
   0   1   5     1715.89     2000.74     13.96 o
   1   1   5     2706.86     2974.17     19.69 o
   2   1   5       15.20        2.44      1.50 o
   3   1   5       14.42        5.63      1.58 o
   4   1   5       11.25        7.16      1.62 o
   5   1   5       15.75       18.75      2.11 o
   6   1   5      356.24      359.91      6.36 o
   7   1   5      109.54       91.40      4.27 o
   8   1   5        6.57        0.54      3.16 o
   9   1   5       61.17       49.92      4.51 o
  10   1   5       18.23       18.64      4.12 o
  11   1   5       11.76        7.71      4.43 o
  12   1   5        6.64        4.35      4.75 o
  13   1   5       20.68       25.92      5.30 o
  14   1   5       43.52       35.16      5.61 o
  15   1   5       32.65       49.86      7.87 o
  16   1   5       69.09       46.95     15.65 o
 -21   2   5        0.00      -14.77     14.77 o
 -20   2   5        6.75       -4.64     11.17 o
 -19   2   5        0.04       -6.40      7.83 o
 -18   2   5       13.59       10.83      7.16 o
 -17   2   5        2.03        3.49      6.70 o
 -16   2   5       13.70       14.60     10.33 o
 -15   2   5       33.82       39.43      9.11 o
 -14   2   5        9.75        8.84      6.11 o
 -13   2   5      106.82      103.50      9.36 o
 -12   2   5      115.10      109.76      8.03 o
 -11   2   5      335.47      327.99     11.09 o
 -10   2   5      749.14      682.60     14.67 o
  -9   2   5      205.06      218.87      8.77 o
  -8   2   5      800.56      816.62     14.93 o
  -7   2   5      217.11      171.84      6.12 o
  -6   2   5       46.64       28.81      2.87 o
  -5   2   5      790.65      906.17     10.63 o
  -4   2   5     1191.75     1210.69     12.68 o
  -3   2   5     1354.43     1339.44     13.63 o
  -2   2   5      176.77      176.24      3.39 o
  -1   2   5      803.11      697.56      6.26 o
   0   2   5        7.56       17.92      1.47 o
   1   2   5       74.72       57.29      1.94 o
   2   2   5      404.75      413.15      6.56 o
   3   2   5      952.77     1006.01      9.32 o
   4   2   5      231.78      259.17      4.40 o
   5   2   5       71.67       66.80      2.86 o
   6   2   5      548.31      522.88      8.00 o
   7   2   5       30.66       31.32      3.69 o
   8   2   5      663.77      701.77     11.40 o
   9   2   5        0.73       -1.64      3.30 o
  10   2   5      309.72      338.33      8.76 o
  11   2   5        2.43        2.97      4.02 o
  12   2   5       26.19       32.33      5.62 o
  13   2   5       11.09        7.55      4.96 o
  14   2   5        1.40       -4.03      4.34 o
  15   2   5        0.00        3.27      8.17 o
  16   2   5       23.45       42.48     19.00 o
 -20   3   5       12.50       -7.60     11.16 o
 -19   3   5       23.92       11.19      6.98 o
 -18   3   5       24.77       25.44      7.20 o
 -17   3   5       17.44       16.99      6.95 o
 -16   3   5        6.16       -3.29      8.28 o
 -15   3   5       26.92       17.31      5.71 o
 -14   3   5        7.95        3.87      5.00 o
 -13   3   5        0.03       -3.95      4.14 o
 -12   3   5        0.30       -7.25      7.25 o
 -11   3   5       27.98       32.17      4.89 o
 -10   3   5       14.91       28.78      5.03 o
  -9   3   5      144.55      132.49      8.56 o
  -8   3   5      134.89      130.58     10.43 o
  -7   3   5       93.29      113.12      4.61 o
  -6   3   5        4.59       -1.89      1.89 o
  -5   3   5      127.81      123.41      3.97 o
  -4   3   5      205.25      153.61      4.03 o
  -3   3   5      333.93      346.52      5.95 o
  -2   3   5       16.23       10.64      1.37 o
  -1   3   5      315.12      293.65      3.79 o
   0   3   5      493.81      550.43      5.52 o
   1   3   5      764.04      682.25      6.20 o
   2   3   5       42.14       31.95      1.68 o
   3   3   5        9.61        3.22      1.23 o
   4   3   5      214.73      249.13      4.23 o
   5   3   5       25.94       41.49      2.60 o
   6   3   5        2.57        5.32      2.67 o
   7   3   5       60.81       55.18      4.06 o
   8   3   5      135.31      134.91      5.86 o
   9   3   5       18.25        6.38      3.45 o
  10   3   5       27.65       19.59      4.09 o
  11   3   5       61.52       65.45      5.63 o
  12   3   5       18.07       23.15      6.52 o
  13   3   5        3.12        2.36      5.32 o
  14   3   5       18.36       19.73      6.49 o
  15   3   5       12.96        6.41      6.28 o
  16   3   5        4.25       -2.24     16.77 o
 -20   4   5        1.99      -10.77     24.03 o
 -19   4   5        4.47      -13.42     13.42 o
 -18   4   5        6.45       -1.72      5.54 o
 -17   4   5        7.20       -0.17      7.62 o
 -16   4   5       18.06       15.31      9.24 o
 -15   4   5        0.03       -4.25      4.25 o
 -14   4   5       40.67       18.82      5.21 o
 -13   4   5        0.00       -4.63      4.63 o
 -12   4   5        1.22       -4.07      5.77 o
 -11   4   5      125.53      119.91      7.00 o
 -10   4   5       58.56       50.83      5.04 o
  -9   4   5        7.63        3.95      3.28 o
  -8   4   5       78.77      101.76      5.42 o
  -7   4   5      134.65      164.53      5.26 o
  -6   4   5        0.16       -1.80      1.80 o
  -5   4   5       31.63       33.14      2.56 o
  -4   4   5      617.21      640.88      8.94 o
  -3   4   5      561.05      603.13      6.40 o
  -2   4   5      145.52      163.96      2.64 o
  -1   4   5      158.31      170.79      2.36 o
   0   4   5      322.90      251.06      4.06 o
   1   4   5       51.12       44.83      1.42 o
   2   4   5      519.95      534.72      5.08 o
   3   4   5       64.90       58.12      1.92 o
   4   4   5        0.08       -0.86      0.86 o
   5   4   5      101.03      132.55      4.23 o
   6   4   5      271.15      245.92      6.29 o
   7   4   5      274.26      272.48      7.00 o
   8   4   5      286.61      282.33      7.43 o
   9   4   5        5.87       -3.59      3.59 o
  10   4   5        0.36       -3.30      3.30 o
  11   4   5       11.14        4.66      4.39 o
  12   4   5        8.49       13.82      5.48 o
  13   4   5        4.83       -4.91      4.91 o
  14   4   5        0.02       -5.57      5.57 o
  15   4   5        8.48        5.61      7.27 o
  16   4   5        0.13       14.53     20.12 o
 -20   5   5        4.90       20.76     22.92 o
 -19   5   5        0.26       -5.29      9.82 o
 -18   5   5       34.69       35.40     10.10 o
 -17   5   5        9.76       14.01      8.85 o
 -16   5   5        5.75        0.26      6.58 o
 -15   5   5        6.89        2.28      4.80 o
 -14   5   5       10.39        5.02      4.77 o
 -13   5   5       20.99       23.10      5.06 o
 -12   5   5      222.84      198.67      8.75 o
 -11   5   5        9.56        3.96      4.08 o
 -10   5   5        0.09       -3.03      3.03 o
  -9   5   5      121.98      148.76      6.71 o
  -8   5   5       17.79       14.96      2.73 o
  -7   5   5      699.52      722.41     10.07 o
  -6   5   5       40.75       31.53      2.76 o
  -5   5   5       47.37       37.31      2.64 o
  -4   5   5       31.85       25.66      2.08 o
  -3   5   5        0.63        0.04      1.16 o
  -2   5   5      344.30      346.47      4.80 o
  -1   5   5      773.30      836.86     10.87 o
   0   5   5      421.88      366.40      8.84 o
   1   5   5      713.47      769.03     13.28 o
   2   5   5       21.28       21.60      2.50 o
   3   5   5      321.80      304.96      5.06 o
   4   5   5       13.10       11.44      1.98 o
   5   5   5        0.09        2.35      2.35 o
   6   5   5        8.66       -2.94      2.94 o
   7   5   5       14.57        5.69      3.37 o
   8   5   5       64.78       89.94      6.32 o
   9   5   5       92.22       72.60      5.44 o
  10   5   5        6.52        1.97      4.17 o
  11   5   5        7.79        3.69      4.61 o
  12   5   5        3.14        1.85      4.93 o
  13   5   5        4.66       -1.77      5.01 o
  14   5   5        1.19       -3.50      8.29 o
  15   5   5        6.30       -1.51      7.46 o
 -20   6   5        2.61      -15.65     17.89 o
 -19   6   5        0.37       -5.48     11.74 o
 -18   6   5        9.59       10.98      8.49 o
 -17   6   5        0.79       -7.64      7.64 o
 -16   6   5        7.40        3.78      6.53 o
 -15   6   5       24.77       18.38     10.39 o
 -14   6   5       73.15       69.48      8.60 o
 -13   6   5       38.66       32.45      5.58 o
 -12   6   5       25.94       20.55      5.52 o
 -11   6   5        0.32       -4.23      4.23 o
 -10   6   5      175.91      169.83     10.72 o
  -9   6   5      290.88      243.94      7.90 o
  -8   6   5       19.45       13.49      3.08 o
  -7   6   5       67.47       78.86      4.34 o
  -6   6   5        2.60       -0.45      2.02 o
  -5   6   5      181.57      154.06      4.25 o
  -4   6   5        3.26        3.23      1.32 o
  -3   6   5      182.84      192.31      3.33 o
  -2   6   5      280.10      245.92      3.62 o
  -1   6   5      208.63      230.49      7.67 o
   0   6   5      295.88      265.98      8.17 o
   1   6   5      175.91      182.95      8.68 o
   2   6   5      344.62      330.41      9.90 o
   3   6   5      532.09      583.02      7.35 o
   4   6   5       59.01       57.15      5.58 o
   5   6   5      990.75      955.24     18.16 o
   6   6   5        6.72        3.07      3.24 o
   7   6   5        3.31       -2.87      2.87 o
   8   6   5      234.80      269.10      8.43 o
   9   6   5       17.92        9.86      3.97 o
  10   6   5      207.83      204.43      8.30 o
  11   6   5        3.98       -2.82      4.45 o
  12   6   5       16.07       20.09      5.25 o
  13   6   5       10.38        1.64      8.22 o
  14   6   5        8.01       -4.46      6.33 o
  15   6   5        0.81       -7.61      7.61 o
 -19   7   5        5.12       -4.11     19.56 o
 -18   7   5        0.25       -1.99      8.90 o
 -17   7   5        6.68        2.07      8.63 o
 -16   7   5        0.08       -7.98      7.98 o
 -15   7   5        6.98        0.27      7.72 o
 -14   7   5       10.72        3.90      7.25 o
 -13   7   5       11.54       11.69      7.46 o
 -12   7   5        6.87        1.89      6.00 o
 -11   7   5       11.36       10.96      7.26 o
 -10   7   5        1.26        0.27      4.31 o
  -9   7   5       13.19       18.78      3.99 o
  -8   7   5        1.77       -1.08      2.83 o
  -7   7   5       31.36       31.65      3.56 o
  -6   7   5      218.97      205.08      5.13 o
  -5   7   5       21.21       22.58      2.15 o
  -4   7   5      176.30      211.79      4.10 o
  -3   7   5       11.33        6.92      1.36 o
  -2   7   5      290.40      239.29      5.23 o
  -1   7   5      190.99      146.37      7.19 o
   0   7   5      200.03      194.48      7.79 o
   1   7   5      187.20      181.56     10.68 o
   2   7   5       14.36        8.97      3.80 o
   3   7   5      364.66      389.24      8.70 o
   4   7   5      342.77      307.17      8.33 o
   5   7   5       93.76       85.19      5.29 o
   6   7   5       24.45       29.17      4.91 o
   7   7   5       35.60       29.77      5.01 o
   8   7   5        9.14        1.18      4.52 o
   9   7   5        2.85       16.20      5.05 o
  10   7   5        0.04       -4.48      4.48 o
  11   7   5        9.96       10.69      5.74 o
  12   7   5        6.07       -5.42      5.42 o
  13   7   5        1.12       -8.24      8.24 o
  14   7   5       33.51       22.39      8.13 o
  15   7   5       13.41       11.18     13.41 o
 -19   8   5       10.09       16.77     20.12 o
 -18   8   5        2.56      -10.42     25.15 o
 -17   8   5        9.37       -7.23      7.23 o
 -16   8   5        2.48       -5.66      7.97 o
 -15   8   5        8.91        4.42      7.84 o
 -14   8   5        0.59       -7.09     10.10 o
 -13   8   5       11.53       15.54      7.60 o
 -12   8   5      117.76      110.26     10.07 o
 -11   8   5       38.40       56.58     14.59 o
 -10   8   5      348.87      343.22     12.25 o
  -9   8   5       46.01       53.98      6.14 o
  -8   8   5      176.23      196.59      9.43 o
  -7   8   5      101.41       92.83      7.10 o
  -6   8   5        4.79        6.54      4.09 o
  -5   8   5       27.38       46.32      4.16 o
  -4   8   5        2.63        9.45      1.87 o
  -3   8   5       29.01       29.13      2.54 o
  -2   8   5       43.01       40.78      5.30 o
  -1   8   5        6.76       12.37      3.94 o
   0   8   5     1017.09      939.75     16.49 o
   1   8   5       13.17       12.15      4.58 o
   2   8   5      947.82      950.59     16.78 o
   3   8   5      277.47      278.10      8.02 o
   4   8   5        0.87       -0.34      4.51 o
   5   8   5      196.11      168.74      6.95 o
   6   8   5        0.05       -3.67      3.67 o
   7   8   5        1.38       -3.15      4.37 o
   8   8   5       28.01       25.55      5.38 o
   9   8   5       10.53       12.36      5.17 o
  10   8   5       91.46       94.22      7.97 o
  11   8   5        2.79        0.79      5.21 o
  12   8   5       13.45        5.28      6.73 o
  13   8   5        5.72       -3.83      5.94 o
  14   8   5        9.61        8.38      9.39 o
 -19   9   5       31.64       17.89     15.65 o
 -18   9   5        0.12       -8.94     13.41 o
 -17   9   5       21.29       28.14     10.30 o
 -16   9   5       19.09       10.33      8.50 o
 -15   9   5       14.33        8.47      8.54 o
 -14   9   5       47.15       56.29      9.65 o
 -13   9   5       13.95       12.76      7.60 o
 -12   9   5       57.07       59.16      7.47 o
 -11   9   5        7.19        1.05      5.20 o
 -10   9   5        0.29       -4.17      4.17 o
  -9   9   5        0.17       -3.68      3.68 o
  -8   9   5       47.85       33.85      4.65 o
  -7   9   5      504.53      544.37     23.88 o
  -6   9   5      185.44      169.18      8.34 o
  -5   9   5       16.32       -0.49      4.98 o
  -4   9   5      130.40      113.66      5.75 o
  -3   9   5      126.09       95.90      4.09 o
  -2   9   5      229.82      233.17      4.99 o
  -1   9   5      460.06      488.95     12.27 o
   0   9   5       11.93        8.91      4.16 o
   1   9   5        1.12        5.29      4.65 o
   2   9   5      526.35      475.53     12.28 o
   3   9   5     1122.01     1110.12     14.94 o
   4   9   5      140.74      167.90      8.47 o
   5   9   5      101.37       92.70      8.04 o
   6   9   5        0.00       -5.07      6.44 o
   7   9   5      281.03      271.36      9.78 o
   8   9   5       26.18       17.24      7.41 o
   9   9   5      169.72      173.18     10.63 o
  10   9   5        1.88       -4.88      4.88 o
  11   9   5        0.01        1.73      5.86 o
  12   9   5       21.25        4.39      5.58 o
  13   9   5        0.36       -6.02      6.02 o
  14   9   5        5.67      -11.18     11.18 o
 -18  10   5        0.08       39.13     20.12 o
 -17  10   5        3.15       -3.91      9.49 o
 -16  10   5        1.64        4.22      9.84 o
 -15  10   5       34.44       39.15      8.38 o
 -14  10   5      119.04      144.18     11.35 o
 -13  10   5       49.29       55.79      7.24 o
 -12  10   5       37.65       39.44      6.06 o
 -11  10   5        3.03       -2.61      4.71 o
 -10  10   5        1.61       -4.41      4.41 o
  -9  10   5       21.59        8.99      4.41 o
  -8  10   5        0.92        0.97      4.15 o
  -7  10   5        6.07        9.01      3.93 o
  -6  10   5      135.72      130.91      6.10 o
  -5  10   5      449.89      434.47     10.13 o
  -4  10   5       34.00       29.27      4.24 o
  -3  10   5       65.86       60.16      4.53 o
  -2  10   5        0.90        5.41      4.33 o
  -1  10   5       64.01       83.30      6.64 o
   0  10   5      167.95      151.87      8.57 o
   1  10   5      718.22      773.13     16.13 o
   2  10   5        0.02        3.13      4.46 o
   3  10   5        2.45       -4.72      4.72 o
   4  10   5      399.85      389.18     11.83 o
   5  10   5      317.03      351.71      9.65 o
   6  10   5       70.80       97.35      7.16 o
   7  10   5       64.65       67.99      6.16 o
   8  10   5        0.01       -4.49      4.49 o
   9  10   5        0.08       -2.86      5.18 o
  10  10   5       34.83       36.01      6.39 o
  11  10   5       17.73       22.65      6.66 o
  12  10   5        0.05       -5.69      5.69 o
  13  10   5        2.35       -9.50      9.50 o
  14  10   5        1.15       -8.94     13.41 o
 -17  11   5        8.74       45.83     22.36 o
 -16  11   5        3.69        1.45      7.04 o
 -15  11   5       36.76       46.80      9.01 o
 -14  11   5       28.11       23.73      6.59 o
 -13  11   5        5.91        8.08      5.68 o
 -12  11   5        0.26       -5.10      5.10 o
 -11  11   5        3.39        1.37      7.96 o
 -10  11   5        5.92        6.15      5.27 o
  -9  11   5        0.70       -3.85      4.15 o
  -8  11   5        1.96       -0.14      4.11 o
  -7  11   5       34.60       36.69      4.69 o
  -6  11   5       13.18       -1.75      4.02 o
  -5  11   5      280.85      325.16      9.11 o
  -4  11   5      511.13      472.96     10.47 o
  -3  11   5        0.42       -3.10      3.10 o
  -2  11   5      104.76       96.79      5.06 o
  -1  11   5       91.01       83.96      6.18 o
   0  11   5      229.13      247.76      9.98 o
   1  11   5        1.41        2.05      4.30 o
   2  11   5       11.05        1.43      4.62 o
   3  11   5        1.62       -5.05      5.05 o
   4  11   5        4.61       -2.44      6.62 o
   5  11   5      122.95      102.15     10.93 o
   6  11   5       39.45       19.40      7.95 o
   7  11   5       97.99       83.97      9.17 o
   8  11   5        3.20       -3.14      5.81 o
   9  11   5       60.93       33.69      8.07 o
  10  11   5        1.10       -5.74      7.68 o
  11  11   5        0.75       -6.63      6.63 o
  12  11   5        0.01      -10.84     10.84 o
  13  11   5        2.54       -2.24     19.00 o
 -15  12   5       12.17        0.28      8.97 o
 -14  12   5        5.99       19.50      6.47 o
 -13  12   5        3.48        3.10      5.56 o
 -12  12   5        5.69       10.59      5.60 o
 -11  12   5        7.78        3.05      5.13 o
 -10  12   5       16.35       29.82      6.42 o
  -9  12   5       40.54       20.40      6.51 o
  -8  12   5       51.92       78.22      7.39 o
  -7  12   5       15.99       23.52      5.33 o
  -6  12   5       36.38       29.20      5.29 o
  -5  12   5       67.33      102.37      6.54 o
  -4  12   5      338.54      357.88      9.54 o
  -3  12   5      193.62      184.18      7.37 o
  -2  12   5       55.57       76.50      5.04 o
  -1  12   5       29.30       21.20      6.31 o
   0  12   5       26.93       14.85      6.15 o
   1  12   5       61.16       48.93      7.48 o
   2  12   5       75.89       69.15      8.26 o
   3  12   5       55.01       38.86      8.96 o
   4  12   5      144.36      149.31     11.16 o
   5  12   5       22.33        3.96      7.03 o
   6  12   5        4.55       -7.03      8.39 o
   7  12   5       69.25       68.31      8.36 o
   8  12   5       24.08       31.23      7.56 o
   9  12   5       40.75       47.02      9.21 o
  10  12   5       21.34       17.59      7.64 o
  11  12   5       37.50       36.88     11.33 o
  12  12   5       44.77       48.07     21.24 o
 -14  13   5        2.97        7.41      7.68 o
 -13  13   5       17.18       10.48     15.01 o
 -12  13   5       30.54       23.88      8.24 o
 -11  13   5        3.60        7.49      6.56 o
 -10  13   5       11.14       18.60      7.03 o
  -9  13   5       15.87       17.50      6.19 o
  -8  13   5        0.03       -3.69      4.66 o
  -7  13   5      169.44      182.70      9.82 o
  -6  13   5      101.53      111.42      7.20 o
  -5  13   5       27.64       48.77      6.44 o
  -4  13   5        7.62       12.86      7.58 o
  -3  13   5      180.76      177.26      7.92 o
  -2  13   5       71.50       84.03      5.54 o
  -1  13   5       48.58       52.82      7.60 o
   0  13   5       29.71       37.01      7.70 o
   1  13   5        0.06       -4.28      4.28 o
   2  13   5        0.10       -4.71      4.71 o
   3  13   5       86.11       95.00      8.77 o
   4  13   5       71.57       63.95      8.47 o
   5  13   5        3.77       -7.53      7.53 o
   6  13   5        0.97       -7.04      7.04 o
   7  13   5       12.26       23.52      7.11 o
   8  13   5        0.36        0.77      6.60 o
   9  13   5       31.65       26.00      9.16 o
  10  13   5        7.45       10.70     12.23 o
  11  13   5        1.72      -13.41     13.41 o
 -13  14   5       40.46       43.30      9.45 o
 -12  14   5       27.99       14.93      7.42 o
 -11  14   5        3.40        1.77      5.63 o
 -10  14   5        6.68        1.48      7.23 o
  -9  14   5        9.31        7.33      5.14 o
  -8  14   5        1.54        7.84      5.18 o
  -7  14   5       36.76       48.04      5.92 o
  -6  14   5        6.50       15.99      4.80 o
  -5  14   5       14.34       27.88      5.37 o
  -4  14   5       72.68       87.16      6.47 o
  -3  14   5      107.25      110.94      7.58 o
  -2  14   5        3.37       -3.91      5.70 o
  -1  14   5        0.04       -5.51      5.51 o
   0  14   5       19.60       14.07      5.84 o
   1  14   5       35.71       22.82      6.82 o
   2  14   5       12.92       15.81      6.98 o
   3  14   5        9.68       -6.58      9.04 o
   4  14   5       33.92       28.46      7.08 o
   5  14   5       12.81       11.22      6.60 o
   6  14   5        3.41       -4.86      8.23 o
   7  14   5        0.09       -0.44      6.41 o
   8  14   5       17.22       26.64      9.57 o
   9  14   5        3.28       12.64     13.36 o
  10  14   5       41.75       41.97     14.23 o
 -12  15   5        4.21       -6.23      8.27 o
 -11  15   5        0.02       12.04      7.53 o
 -10  15   5        0.94       -9.90      9.90 o
  -9  15   5        0.15        5.45      5.76 o
  -8  15   5       14.47       17.38      6.08 o
  -7  15   5        0.25       -1.50      5.00 o
  -6  15   5       24.13       13.49      5.34 o
  -5  15   5        6.38       11.69      5.76 o
  -4  15   5       12.34       16.04      5.18 o
  -3  15   5       10.00        8.71      6.15 o
  -2  15   5        6.10        0.73      6.68 o
  -1  15   5       25.92       31.62      6.49 o
   0  15   5        1.42       -5.70      5.70 o
   1  15   5        0.15       -5.69      5.69 o
   2  15   5       20.64       20.94      6.44 o
   3  15   5       14.62       13.94      7.37 o
   4  15   5        0.44       -3.14      8.21 o
   5  15   5        0.12        5.80      6.52 o
   6  15   5        3.89       -0.79      7.35 o
   7  15   5        2.41       -8.79      8.79 o
   8  15   5       35.27       56.22     10.71 o
   9  15   5       18.78       -2.24     20.12 o
 -11  16   5        8.80       17.89     13.41 o
 -10  16   5        8.91       12.72      7.51 o
  -9  16   5        3.38       10.06      7.18 o
  -8  16   5       18.36       25.09      6.23 o
  -7  16   5       17.26       10.79      6.72 o
  -6  16   5       20.02       25.16      6.38 o
  -5  16   5       94.14       94.21      9.11 o
  -4  16   5       11.60        7.31      6.65 o
  -3  16   5       41.36       52.66      7.87 o
  -2  16   5       85.80       95.35      9.16 o
  -1  16   5       70.12       94.31      8.71 o
   0  16   5       21.36        9.14      7.22 o
   1  16   5        0.01       -5.41      5.41 o
   2  16   5      100.60      121.56     10.10 o
   3  16   5        9.31       22.12      8.59 o
   4  16   5       91.44      107.20     10.69 o
   5  16   5       53.31       56.98     10.79 o
   6  16   5        0.01        2.78      8.16 o
   7  16   5       11.59      -11.24     13.37 o
   8  16   5       69.62      128.55     25.71 o
 -10  17   5        0.45       13.41     13.41 o
  -9  17   5       11.07        2.87      8.05 o
  -8  17   5        0.06        2.79     16.21 o
  -7  17   5       64.09       58.36      8.73 o
  -6  17   5       33.22       28.66     10.49 o
  -5  17   5       19.07       21.86      9.52 o
  -4  17   5        0.51       -5.64      7.05 o
  -3  17   5       47.29       34.04      7.91 o
  -2  17   5        0.40        4.97      7.09 o
  -1  17   5        5.92        2.34      6.57 o
   0  17   5        3.68       -5.53      6.98 o
   1  17   5       20.05       33.29      7.68 o
   2  17   5       29.88       35.39      9.21 o
   3  17   5       14.30       14.39      8.16 o
   4  17   5        6.91       -2.23      9.84 o
   5  17   5        0.24        9.94     10.65 o
   6  17   5        0.11       11.18     14.23 o
   7  17   5        1.52       -4.47     14.53 o
  -9  18   5        0.18       -6.71     10.06 o
  -5  18   5        4.86      -10.06     13.41 o
  -4  18   5        0.50        6.71     14.53 o
  -3  18   5        2.98       23.48     20.12 o
  -2  18   5        1.36      -12.30     12.30 o
  -1  18   5        0.78        1.12     19.00 o
   1  18   5        0.04      -17.89     17.89 o
   2  18   5        1.36        8.36     10.65 o
   3  18   5        7.09        8.82     14.61 o
   4  18   5        0.38       -9.86      9.86 o
   5  18   5        2.68      -19.00     19.00 o
 -20   0   6       37.18       -8.94     19.00 o
 -19   0   6        4.77       -6.58     16.77 o
 -18   0   6        2.58       -6.71     11.07 o
 -17   0   6       69.34       77.58     21.80 o
 -16   0   6        9.21       20.31     11.44 o
 -15   0   6        0.01       -6.32      6.32 o
 -14   0   6       10.84       -2.79      7.79 o
 -13   0   6       57.95       60.60     10.18 o
 -12   0   6     1235.45     1365.64     64.84 o
 -11   0   6     3765.64     3767.96    162.65 o
 -10   0   6      376.73      335.60     26.83 o
  -9   0   6      829.95      791.06     22.13 o
  -8   0   6       75.08       81.60     10.62 o
  -7   0   6       14.63       11.35      5.09 o
  -6   0   6     1133.54     1181.92     25.68 o
  -5   0   6      287.06      256.46      7.67 o
  -4   0   6      250.87      233.64      7.11 o
  -3   0   6      142.91      166.77      7.74 o
  -2   0   6     3713.40     3908.74     36.13 o
  -1   0   6     2321.70     2661.25     25.93 o
   0   0   6     1394.44     1309.26     14.75 o
   1   0   6        8.71        4.07      2.67 o
   2   0   6      348.00      281.70      6.79 o
   3   0   6       11.61       11.68      2.64 o
   4   0   6       85.21       99.84      6.78 o
   5   0   6      136.09      141.28      6.97 o
   6   0   6      249.22      253.30     10.53 o
   7   0   6        2.58       -4.52      4.52 o
   8   0   6       88.08       67.32      8.75 o
   9   0   6       12.03        6.65      5.74 o
  10   0   6      107.26      104.59      9.24 o
  11   0   6       83.72       92.50      9.04 o
  12   0   6        3.84       13.64      7.30 o
  13   0   6        2.71       -1.31      5.92 o
  14   0   6       36.96       41.90     11.44 o
 -21   1   6        0.31      -19.00     19.00 o
 -20   1   6        0.19      -19.00     19.00 o
 -19   1   6        0.74       -8.05      8.05 o
 -18   1   6        5.20       -5.26      7.61 o
 -17   1   6        2.19       14.83      7.40 o
 -16   1   6        0.74       -9.14      9.14 o
 -15   1   6        3.06       -3.73      6.21 o
 -14   1   6        2.50       -5.56      5.56 o
 -13   1   6        8.98        6.41      5.07 o
 -12   1   6       70.81       70.87      7.42 o
 -11   1   6      467.09      522.66     18.22 o
 -10   1   6        7.18       24.90      5.55 o
  -9   1   6       70.08       95.96      6.67 o
  -8   1   6        2.44        2.53      3.69 o
  -7   1   6      134.24      131.53      6.67 o
  -6   1   6       44.64       47.34      3.33 o
  -5   1   6        3.43       -2.67      2.67 o
  -4   1   6       13.88       10.47      2.30 o
  -3   1   6        7.24        7.46      2.13 o
  -2   1   6        1.02       19.78      1.86 o
  -1   1   6      127.79      126.14      3.70 o
   0   1   6       33.79       37.68      2.21 o
   1   1   6       11.40       17.87      1.94 o
   2   1   6      124.23      101.79      3.28 o
   3   1   6       57.89       51.93      2.50 o
   4   1   6      269.22      261.10      5.64 o
   5   1   6      702.65      732.49     10.66 o
   6   1   6      142.55      129.24      5.39 o
   7   1   6       14.07        9.70      3.66 o
   8   1   6        1.97       -2.48      3.40 o
   9   1   6        4.03       -0.37      3.86 o
  10   1   6       11.56        6.47      4.87 o
  11   1   6       13.67        4.19      6.08 o
  12   1   6       10.20        8.77      4.98 o
  13   1   6        1.70        1.15      5.63 o
  14   1   6       10.00        9.73      6.30 o
 -21   2   6        3.29      -20.12     20.12 o
 -20   2   6       24.68      -19.00     19.00 o
 -19   2   6        0.12      -11.66     11.66 o
 -18   2   6       10.26       13.50      9.73 o
 -17   2   6        0.34       -6.76      6.76 o
 -16   2   6        0.69        3.46      6.03 o
 -15   2   6        0.80       -6.52      6.52 o
 -14   2   6       20.92        7.28      8.87 o
 -13   2   6        2.81       -5.03      6.15 o
 -12   2   6       91.84       81.73      7.36 o
 -11   2   6      379.87      378.70     12.24 o
 -10   2   6      393.49      338.74     14.20 o
  -9   2   6       53.85       55.60      5.71 o
  -8   2   6       74.68       84.17      5.96 o
  -7   2   6       20.34       16.61      3.92 o
  -6   2   6        5.57        6.48      2.95 o
  -5   2   6        2.49       -1.98      2.20 o
  -4   2   6       81.30       51.99      2.78 o
  -3   2   6       32.66       45.02      3.14 o
  -2   2   6        9.50       11.43      1.62 o
  -1   2   6       49.69       45.39      2.19 o
   0   2   6      180.55      203.78      3.71 o
   1   2   6      210.58      211.57      3.81 o
   2   2   6       54.99       51.21      2.58 o
   3   2   6       95.20      104.04      3.42 o
   4   2   6      176.10      171.62      5.37 o
   5   2   6     1081.24     1101.74     13.67 o
   6   2   6      190.93      218.14      7.12 o
   7   2   6        8.96        0.96      3.17 o
   8   2   6       35.42       40.74      4.31 o
   9   2   6        0.05       -3.31      3.31 o
  10   2   6        5.70        4.88      3.98 o
  11   2   6        3.70       -0.45      4.98 o
  12   2   6        4.53        3.39      5.00 o
  13   2   6        4.49        3.60      5.32 o
  14   2   6       24.05       17.97      6.30 o
  15   2   6        5.06       14.53     16.77 o
 -20   3   6        4.91      -20.12     20.12 o
 -19   3   6       14.92        5.72     16.04 o
 -18   3   6       14.93        5.95     10.10 o
 -17   3   6        8.89        6.54      7.60 o
 -16   3   6       55.65       52.68      8.59 o
 -15   3   6        2.77       -4.99      4.99 o
 -14   3   6       41.07       36.59      8.95 o
 -13   3   6       28.58       16.36      5.42 o
 -12   3   6       43.56       41.87      7.57 o
 -11   3   6        2.48        7.78      4.70 o
 -10   3   6      193.51      200.34      9.68 o
  -9   3   6      108.30      113.16      7.20 o
  -8   3   6       18.77       20.61      3.79 o
  -7   3   6      304.98      329.58      6.75 o
  -6   3   6      117.97      104.30      4.19 o
  -5   3   6      395.04      389.92      6.71 o
  -4   3   6      606.09      586.19      8.16 o
  -3   3   6      201.40      189.20      4.09 o
  -2   3   6      829.86      849.39      7.71 o
  -1   3   6       65.68       49.73      2.08 o
   0   3   6      166.25      177.97      4.06 o
   1   3   6      201.69      197.38      3.56 o
   2   3   6       27.38       24.66      1.80 o
   3   3   6      508.01      517.36      7.33 o
   4   3   6       17.26       11.87      2.64 o
   5   3   6     1299.93     1301.68     15.22 o
   6   3   6      551.02      571.40      9.72 o
   7   3   6       33.65       22.70      3.73 o
   8   3   6       16.19        9.89      3.55 o
   9   3   6      188.24      199.70      8.50 o
  10   3   6       14.01       19.03      5.24 o
  11   3   6       41.76       37.01      7.28 o
  12   3   6       13.26        8.39      5.18 o
  13   3   6        0.01       -5.27      5.27 o
  14   3   6       29.11       22.59      8.76 o
  15   3   6       41.12       61.48     20.12 o
 -20   4   6        0.06      -19.00     22.36 o
 -19   4   6        2.60       -7.38     13.68 o
 -18   4   6        2.10       -9.36      9.36 o
 -17   4   6        0.25       -5.38      6.73 o
 -16   4   6       19.29       33.38      9.71 o
 -15   4   6        2.28       -6.94      6.94 o
 -14   4   6       49.97       67.52      9.36 o
 -13   4   6       26.15       34.49      7.58 o
 -12   4   6      332.57      350.91     12.91 o
 -11   4   6       58.38       47.04      6.34 o
 -10   4   6       25.44       28.85      5.77 o
  -9   4   6      106.62      113.10      7.08 o
  -8   4   6      248.25      243.30      8.14 o
  -7   4   6       23.55       10.30      2.98 o
  -6   4   6      230.51      206.35      6.82 o
  -5   4   6       43.46       42.87      3.21 o
  -4   4   6        0.81        1.03      0.94 o
  -3   4   6      248.83      296.99      3.80 o
  -2   4   6     1202.29     1266.91      9.58 o
  -1   4   6       25.56       20.28      1.49 o
   0   4   6       61.31       55.02      2.08 o
   1   4   6      420.86      395.61      6.19 o
   2   4   6       71.42       69.93      2.84 o
   3   4   6      203.55      215.07      6.87 o
   4   4   6      328.01      312.81      6.28 o
   5   4   6      186.58      182.14      6.90 o
   6   4   6       75.82       62.53      4.64 o
   7   4   6        0.01       -3.29      3.29 o
   8   4   6        0.08       -3.24      3.24 o
   9   4   6       56.42       49.99      5.51 o
  10   4   6       26.94       24.82      5.72 o
  11   4   6        9.95        6.95      5.11 o
  12   4   6       19.18       17.09      5.68 o
  13   4   6       26.11       16.69      6.15 o
  14   4   6        7.37        5.75      7.84 o
  15   4   6        3.87        0.00     13.41 o
 -20   5   6        0.02      -10.06     22.36 o
 -19   5   6        8.40      -16.23     29.06 o
 -18   5   6       10.66        0.56     14.10 o
 -17   5   6        2.33        2.99      7.20 o
 -16   5   6        1.57       -2.00      8.99 o
 -15   5   6        3.80       -5.74      5.74 o
 -14   5   6       15.37        5.14      8.05 o
 -13   5   6       10.14        6.80      6.94 o
 -12   5   6       57.54       57.40     14.40 o
 -11   5   6       39.49       16.23      8.04 o
 -10   5   6       84.08       78.63      6.77 o
  -9   5   6       29.79       33.73      4.85 o
  -8   5   6       13.37        4.45      3.91 o
  -7   5   6       24.85       19.88      3.76 o
  -6   5   6       30.90       19.12      2.73 o
  -5   5   6       97.48       98.96      3.44 o
  -4   5   6      190.83      183.78      3.67 o
  -3   5   6        1.64       -0.30      1.29 o
  -2   5   6       32.68       35.53      1.53 o
  -1   5   6        5.83        3.26      1.44 o
   0   5   6      617.96      573.73     11.13 o
   1   5   6       10.47        9.88      2.03 o
   2   5   6      144.57      149.22      4.44 o
   3   5   6      485.30      494.20     14.08 o
   4   5   6      107.23      125.87      5.11 o
   5   5   6       54.62       51.03      4.29 o
   6   5   6       26.84       26.26      3.99 o
   7   5   6      136.53       99.91      5.54 o
   8   5   6       31.20       23.51      4.28 o
   9   5   6       19.19       21.77      4.85 o
  10   5   6        0.64       -4.13      4.13 o
  11   5   6        6.72        8.27      5.32 o
  12   5   6        0.03       -2.86      5.23 o
  13   5   6        7.34        0.66      6.33 o
  14   5   6        7.32        4.70      8.49 o
 -19   6   6        0.13        4.89     10.65 o
 -18   6   6        4.91        0.49      9.09 o
 -17   6   6        2.35       -7.05      7.05 o
 -16   6   6        7.85        5.96      7.60 o
 -15   6   6        5.37       -8.05      8.05 o
 -14   6   6        5.00       -3.56      8.38 o
 -13   6   6        1.57       -5.87      5.87 o
 -12   6   6        5.84        5.67      6.65 o
 -11   6   6        6.68        1.81      6.95 o
 -10   6   6        1.18       -0.93      4.31 o
  -9   6   6       12.48       10.31      4.94 o
  -8   6   6      379.95      360.77     11.00 o
  -7   6   6       39.58       30.92      5.14 o
  -6   6   6       96.75       93.01      6.62 o
  -5   6   6       13.88       12.95      2.96 o
  -4   6   6      449.94      431.92      5.55 o
  -3   6   6      113.64      130.63      3.69 o
  -2   6   6      178.58      177.96      4.38 o
  -1   6   6      143.64      151.26      7.09 o
   0   6   6        7.13        9.32      3.92 o
   1   6   6       92.49      115.47      8.19 o
   2   6   6      347.35      360.72     10.35 o
   3   6   6       76.37       58.46      5.11 o
   4   6   6      124.33      111.12      5.67 o
   5   6   6      199.36      197.80      6.22 o
   6   6   6      461.08      429.01      9.02 o
   7   6   6       13.58       16.33      3.66 o
   8   6   6        0.97       -1.14      3.83 o
   9   6   6       74.30       71.08      5.55 o
  10   6   6       43.79       52.23      6.01 o
  11   6   6        1.89       -2.35      4.62 o
  12   6   6        1.62        2.09      6.13 o
  13   6   6        4.36       -5.26      8.02 o
  14   6   6        0.32       -4.37      7.82 o
 -19   7   6        3.19        4.47     15.65 o
 -18   7   6       13.67        7.35     13.82 o
 -17   7   6        2.38        0.08      7.83 o
 -16   7   6        0.54       -1.92      8.26 o
 -15   7   6        2.20       -5.09      7.42 o
 -14   7   6        7.04        1.46      8.23 o
 -13   7   6       38.54       30.25      7.51 o
 -12   7   6      133.45      139.70     10.66 o
 -11   7   6       31.46       40.93      6.41 o
 -10   7   6      512.93      485.57     14.18 o
  -9   7   6       37.73       23.38      5.55 o
  -8   7   6       11.44        4.81      5.32 o
  -7   7   6       73.18       95.67      6.97 o
  -6   7   6      124.22      128.73      7.02 o
  -5   7   6      312.01      320.85      8.79 o
  -4   7   6      441.69      376.48      6.86 o
  -3   7   6        3.27        1.66      2.51 o
  -2   7   6      404.63      387.55     11.74 o
  -1   7   6       30.59       33.77      7.07 o
   0   7   6      768.10      808.43     15.23 o
   1   7   6       49.77       55.03      5.60 o
   2   7   6       41.06       40.43      5.32 o
   3   7   6      320.91      312.60     13.99 o
   4   7   6       80.25       67.76      5.97 o
   5   7   6       33.21       35.12      4.56 o
   6   7   6       20.74       26.66      4.73 o
   7   7   6        1.64       -4.32      4.32 o
   8   7   6        0.26       -3.44      4.25 o
   9   7   6       96.99       91.43      9.03 o
  10   7   6        0.76       -5.44      5.44 o
  11   7   6       10.68        0.15      5.71 o
  12   7   6        7.13       -6.87      6.87 o
  13   7   6       21.11       34.96     10.96 o
  14   7   6        3.57        2.24     13.41 o
 -18   8   6        0.11        1.36     11.99 o
 -17   8   6       19.34       16.87     13.72 o
 -16   8   6        2.07        7.98      7.83 o
 -15   8   6        0.46        0.22      7.64 o
 -14   8   6       77.44       86.82     10.60 o
 -13   8   6      152.59      128.86     11.93 o
 -12   8   6        2.92        2.18      6.51 o
 -11   8   6       10.90       23.03      6.92 o
 -10   8   6       73.57       91.52      7.77 o
  -9   8   6        2.28       -2.16      5.32 o
  -8   8   6       65.89       79.37      7.49 o
  -7   8   6        4.10       -4.46      4.46 o
  -6   8   6      136.20      116.01      6.77 o
  -5   8   6       17.39       13.60      5.38 o
  -4   8   6       29.33       23.13      5.58 o
  -3   8   6        4.51       -2.11      4.01 o
  -2   8   6        0.17       -3.51      3.51 o
  -1   8   6       13.70        9.70      4.72 o
   0   8   6       16.10       16.38      4.59 o
   1   8   6       81.61      106.81      7.24 o
   2   8   6        3.28       11.00      4.52 o
   3   8   6       13.34        2.26      5.38 o
   4   8   6      115.08      119.35      8.81 o
   5   8   6       59.60       56.46      7.53 o
   6   8   6       35.49       31.28      4.81 o
   7   8   6      150.83      146.50     11.84 o
   8   8   6       88.78      102.33      7.18 o
   9   8   6      106.43       97.38      7.69 o
  10   8   6        8.68        1.21      5.67 o
  11   8   6        0.15       -6.11      6.11 o
  12   8   6       22.40       32.06      7.39 o
  13   8   6        0.03       -8.94     10.06 o
  14   8   6       13.94       10.06     14.53 o
 -18   9   6        1.09       40.24     21.24 o
 -17   9   6        2.62        2.70     14.91 o
 -16   9   6        8.31        7.98      8.63 o
 -15   9   6        7.98        8.29      8.49 o
 -14   9   6        0.55       -6.35      6.35 o
 -13   9   6        0.00        0.63      5.55 o
 -12   9   6       22.63       14.23      5.99 o
 -11   9   6       22.14       23.98      6.15 o
 -10   9   6        0.43       -0.99      4.73 o
  -9   9   6       18.71       17.13      6.53 o
  -8   9   6       11.18        4.57      4.44 o
  -7   9   6        8.73        6.39      5.65 o
  -6   9   6       54.53       53.52      6.11 o
  -5   9   6       28.45       13.53      3.80 o
  -4   9   6        5.96       -4.17      4.17 o
  -3   9   6       39.48       21.65      5.64 o
  -2   9   6      120.64      120.48      7.87 o
  -1   9   6      231.76      201.04      9.16 o
   0   9   6      107.48      121.23      7.56 o
   1   9   6      520.51      584.77     14.24 o
   2   9   6      164.19      148.51      8.65 o
   3   9   6      130.10      108.37      8.74 o
   4   9   6      259.29      258.48     11.85 o
   5   9   6        0.56        0.78      5.48 o
   6   9   6        4.94       -5.19      5.19 o
   7   9   6        1.61        2.34      5.77 o
   8   9   6       12.44        9.85      6.63 o
   9   9   6       20.59       23.36      8.91 o
  10   9   6       28.43       50.60     14.04 o
  11   9   6       11.75        9.05      9.20 o
  12   9   6       18.58       40.24     20.12 o
 -17  10   6       37.08       22.52     16.77 o
 -16  10   6        7.65       18.00      9.68 o
 -15  10   6       13.60       -0.38      6.81 o
 -14  10   6        1.05       -0.10     10.14 o
 -13  10   6        1.39       -4.16      6.50 o
 -12  10   6        3.66        6.03      8.07 o
 -11  10   6        0.15       -5.44      5.44 o
 -10  10   6       70.07       71.64      8.39 o
  -9  10   6       39.89       46.41      6.49 o
  -8  10   6       12.54       27.97      5.65 o
  -7  10   6       22.50       12.63      4.84 o
  -6  10   6      147.47      166.60      8.20 o
  -5  10   6        3.91        8.76      3.56 o
  -4  10   6       76.31       57.36      4.22 o
  -3  10   6      187.75      200.60     11.13 o
  -2  10   6      230.17      219.91     11.04 o
  -1  10   6       76.60       73.05      6.89 o
   0  10   6      375.54      384.29     12.44 o
   1  10   6       57.00       80.27      8.77 o
   2  10   6      166.12      148.41      8.97 o
   3  10   6        4.23        5.28      8.71 o
   4  10   6       30.81       35.26      6.85 o
   5  10   6       74.01       59.50      8.21 o
   6  10   6        1.33       -6.19      8.55 o
   7  10   6       46.17       46.32      8.29 o
   8  10   6        2.58       -6.90      6.90 o
   9  10   6       19.44       20.19      9.04 o
  10  10   6        3.74       10.41      7.45 o
  11  10   6       21.76       31.02     10.68 o
 -17  11   6        5.97       10.06     22.36 o
 -16  11   6       38.69       33.06     13.41 o
 -15  11   6       53.67       42.12      9.17 o
 -14  11   6       37.77       29.15      8.87 o
 -13  11   6       27.26       18.80      7.13 o
 -12  11   6       26.29       29.28      7.60 o
 -11  11   6        5.09        5.71      5.92 o
 -10  11   6        0.94       -5.11      5.11 o
  -9  11   6       17.86       18.76      5.81 o
  -8  11   6        3.72       -0.81      6.45 o
  -7  11   6       19.66       20.45      4.66 o
  -6  11   6       67.93      106.89      9.19 o
  -5  11   6        1.63        8.31      4.08 o
  -4  11   6       15.38       16.24      3.39 o
  -3  11   6      264.41      239.77     12.02 o
  -2  11   6       59.60       56.30      6.64 o
  -1  11   6      442.17      452.78     13.11 o
   0  11   6      371.58      419.02     12.94 o
   1  11   6       27.09       24.69      5.84 o
   2  11   6        1.89       -4.85      4.85 o
   3  11   6      248.60      281.85     16.82 o
   4  11   6       88.66       81.42      8.69 o
   5  11   6       24.71       19.01      7.18 o
   6  11   6        7.13       -2.88      6.12 o
   7  11   6      205.71      256.71     13.91 o
   8  11   6        2.43       14.26      7.28 o
   9  11   6      130.09      146.32     11.54 o
  10  11   6        1.23        1.84      7.74 o
  11  11   6       37.18       44.71     21.24 o
 -16  12   6       24.93       59.25     23.48 o
 -15  12   6        9.48        6.15      8.80 o
 -14  12   6       14.35       21.01      7.90 o
 -13  12   6        8.05        5.28      7.09 o
 -12  12   6        2.32        2.44      7.03 o
 -11  12   6       13.74       11.68      6.98 o
 -10  12   6        1.71        9.68      6.25 o
  -9  12   6       44.74       56.16      6.86 o
  -8  12   6       22.82       19.10      5.65 o
  -7  12   6        0.55        4.92      4.32 o
  -6  12   6        1.15        5.72      4.66 o
  -5  12   6        4.52        3.53      4.08 o
  -4  12   6      117.28      121.06     12.93 o
  -3  12   6       96.87      100.55      8.12 o
  -2  12   6        1.28       -2.35      7.84 o
  -1  12   6        8.41        0.08      6.34 o
   0  12   6        3.62       -5.65      5.65 o
   1  12   6        0.25       -2.61      4.82 o
   2  12   6        5.49       -3.42      4.89 o
   3  12   6       10.99        0.49      5.92 o
   4  12   6       14.37       19.77      7.03 o
   5  12   6        1.78       -2.58      8.07 o
   6  12   6        3.19        5.33      7.26 o
   7  12   6       15.24       16.93      8.03 o
   8  12   6        4.77       -3.67      7.07 o
   9  12   6       48.50       58.47      9.66 o
  10  12   6       28.74       49.19     21.24 o
  11  12   6       12.58       10.06     15.65 o
 -15  13   6       34.53       24.59     22.36 o
 -14  13   6       11.96        5.63     14.48 o
 -13  13   6        0.95       -6.29      6.29 o
 -12  13   6        1.25       -7.49      7.49 o
 -11  13   6       11.31        3.88      6.66 o
 -10  13   6        3.97       16.87      8.41 o
  -9  13   6       26.33       47.89      7.05 o
  -8  13   6       71.12       78.27      6.67 o
  -7  13   6      249.15      279.04     10.55 o
  -6  13   6      379.23      415.41     19.83 o
  -5  13   6      112.40      133.20      9.78 o
  -4  13   6       52.61       43.15      6.83 o
  -3  13   6       80.19       95.40      9.48 o
  -2  13   6        1.51       -8.20      8.20 o
  -1  13   6        0.42       -4.74      4.74 o
   0  13   6       66.85       76.12      9.29 o
   1  13   6       54.03       55.09      7.63 o
   2  13   6        9.13       -6.17      6.17 o
   3  13   6        6.22       -4.31      8.60 o
   4  13   6        5.94        8.65      6.92 o
   5  13   6       12.03        5.94      6.46 o
   6  13   6       38.16       31.09      8.60 o
   7  13   6        3.75        4.72      7.62 o
   8  13   6       21.90       29.99      9.36 o
   9  13   6       14.93       19.23     18.44 o
  10  13   6       31.98       39.13     21.24 o
 -14  14   6       21.05        4.47     21.24 o
 -13  14   6       15.12       13.65     10.96 o
 -12  14   6        1.19       -1.43      9.81 o
 -11  14   6        0.27        0.09      5.97 o
 -10  14   6       18.87       24.24      6.56 o
  -9  14   6        6.19        8.65      5.31 o
  -8  14   6       18.66       18.09      5.68 o
  -7  14   6        7.42       13.14      5.35 o
  -6  14   6      134.33      162.05     10.41 o
  -5  14   6        3.37        2.60      6.33 o
  -4  14   6       50.66       37.59      6.81 o
  -3  14   6        8.05        1.05      7.16 o
  -2  14   6       28.85       18.01      6.47 o
  -1  14   6       15.59       28.78      6.91 o
   0  14   6       30.89       34.69      8.05 o
   1  14   6        6.82        9.05      6.10 o
   2  14   6       53.73       36.05      7.17 o
   3  14   6        2.90       11.97      8.65 o
   4  14   6       28.88       16.25      8.65 o
   5  14   6        0.25       -6.11      6.11 o
   6  14   6       20.46       15.08      8.00 o
   7  14   6        0.08       13.85     10.16 o
   8  14   6       35.44       58.05     15.04 o
 -12  15   6       10.55       -6.44     29.62 o
 -11  15   6        1.44        6.15      8.71 o
 -10  15   6       25.95       32.15      6.91 o
  -9  15   6       10.17       11.59      6.09 o
  -8  15   6        0.43       -2.09      5.61 o
  -7  15   6        1.62        1.72      6.73 o
  -6  15   6       31.79       50.89      9.00 o
  -5  15   6       13.97       18.63      7.40 o
  -4  15   6       20.54       21.71      7.11 o
  -3  15   6        0.08       -7.59      7.59 o
  -2  15   6       42.79       52.19     10.59 o
  -1  15   6        1.28       -6.41      7.09 o
   0  15   6        0.59        0.01      5.91 o
   1  15   6       44.84       44.00      7.78 o
   2  15   6       21.79       42.64      8.41 o
   3  15   6       16.50       16.49      7.16 o
   4  15   6       40.63       30.02      9.84 o
   5  15   6        2.23       -7.56     13.23 o
   6  15   6       26.76       27.82     11.36 o
   7  15   6        0.27        5.59     20.12 o
 -11  16   6       20.16       34.65     14.53 o
 -10  16   6        2.46       -3.99     13.41 o
  -9  16   6        0.12       -1.90     11.17 o
  -8  16   6       15.40       23.44      8.28 o
  -7  16   6       39.27       33.25      7.61 o
  -6  16   6        0.51        3.48      8.04 o
  -5  16   6       26.38       25.15      7.76 o
  -4  16   6       13.88       10.26      6.97 o
  -3  16   6       18.25       29.33      8.28 o
  -2  16   6       19.76       11.80      6.91 o
  -1  16   6        7.92       13.32     10.20 o
   0  16   6        1.13       -6.33      6.33 o
   1  16   6        3.10        2.38      9.38 o
   2  16   6        1.01       -5.93      7.10 o
   3  16   6        0.77       -0.73     11.68 o
   4  16   6       27.85       22.15      9.24 o
   5  16   6       27.08       39.15     15.40 o
  -7  17   6        1.97        5.38     10.65 o
  -6  17   6        3.36        3.91     13.44 o
  -5  17   6       29.49       40.49     10.97 o
  -4  17   6       27.83       31.67      7.68 o
  -3  17   6        1.18       -4.72      7.58 o
  -2  17   6       24.31       24.04      8.21 o
  -1  17   6       26.29       46.69     22.10 o
   0  17   6       28.81       40.36     10.23 o
   1  17   6       30.85       47.38      9.29 o
   2  17   6        0.74      -13.37     13.37 o
   3  17   6       25.93       18.72     14.53 o
   4  17   6        6.66       -6.71     20.12 o
  -3  18   6       10.82       16.77     21.24 o
  -2  18   6       18.48       22.18     27.39 o
  -1  18   6        2.67       -2.10     10.62 o
   0  18   6       14.92        0.09     19.56 o
   1  18   6        1.09       -2.68     11.16 o
   2  18   6        1.82      -14.53     14.53 o
 -18   1   7        0.25       -6.33      8.42 o
 -17   1   7        3.37       -2.65      6.65 o
 -16   1   7        0.09        3.91      8.04 o
 -15   1   7       26.28       24.45      7.94 o
 -14   1   7        0.19       11.33      6.80 o
 -13   1   7      268.37      277.01     15.17 o
 -12   1   7       36.24       42.80      6.39 o
 -11   1   7      244.90      226.08     10.09 o
 -10   1   7      175.93      177.10      8.62 o
  -9   1   7       41.53       30.83      5.55 o
  -8   1   7      225.16      230.59      9.05 o
  -7   1   7        0.08        7.34      5.53 o
  -6   1   7       95.63      101.34      4.98 o
  -5   1   7        1.55       -1.58      2.70 o
  -4   1   7      170.10      198.12      5.68 o
  -3   1   7      443.92      448.06      6.39 o
  -2   1   7      332.30      301.73      5.17 o
  -1   1   7        7.64        6.49      1.98 o
   0   1   7       31.38       38.87      3.09 o
   1   1   7        0.04       -0.53      2.57 o
   2   1   7       71.73       82.45      4.19 o
   3   1   7       37.72       32.03      4.33 o
   4   1   7       72.56       70.01      4.58 o
   5   1   7       84.34       77.89      4.98 o
   6   1   7        1.85       -1.71      3.29 o
   7   1   7       11.01        6.41      3.69 o
   8   1   7       33.09       34.11      5.18 o
   9   1   7        1.75       -0.54      4.38 o
  10   1   7        0.09       -4.55      4.55 o
  11   1   7        0.79        2.36      5.18 o
  12   1   7        5.45        1.64      5.99 o
  13   1   7       41.23       64.81      8.74 o
 -19   2   7        6.02      -17.89     17.89 o
 -18   2   7        3.12       -5.91      8.51 o
 -17   2   7       17.69       -0.76      8.54 o
 -16   2   7       27.28       21.50     18.91 o
 -15   2   7       37.28       54.01      9.57 o
 -14   2   7      108.15       92.33     10.71 o
 -13   2   7      117.27      123.15     15.59 o
 -12   2   7       49.99       66.33      7.47 o
 -11   2   7      177.92      176.08      9.68 o
 -10   2   7        5.33       12.76      5.27 o
  -9   2   7      262.07      265.11     13.02 o
  -8   2   7      121.87      164.01      7.33 o
  -7   2   7      473.82      477.42     10.40 o
  -6   2   7       35.02       54.11      4.82 o
  -5   2   7      308.88      293.00      8.60 o
  -4   2   7        1.52       -1.43      2.06 o
  -3   2   7        3.30        1.40      1.53 o
  -2   2   7      182.75      179.78      6.60 o
  -1   2   7      758.45      758.12      9.39 o
   0   2   7      186.79      202.71      5.13 o
   1   2   7       30.47       19.56      3.68 o
   2   2   7     1087.57     1115.28     13.22 o
   3   2   7        1.38        1.33      3.12 o
   4   2   7      722.62      758.06     11.86 o
   5   2   7       12.98       10.30      3.52 o
   6   2   7      159.55      143.08      6.96 o
   7   2   7        5.83       -1.37      7.29 o
   8   2   7       37.56       48.02      5.49 o
   9   2   7       13.97       13.85      5.19 o
  10   2   7        0.27        2.24      4.62 o
  11   2   7        1.73       -4.82      4.82 o
  12   2   7        8.95       13.59      5.98 o
  13   2   7        9.01        6.03      7.04 o
 -20   3   7        0.53      -20.12     20.12 o
 -19   3   7        1.81      -19.00     19.00 o
 -18   3   7       11.92       17.40     11.74 o
 -17   3   7       22.03       24.26      9.04 o
 -16   3   7        3.78       -0.76      7.34 o
 -15   3   7       22.63       21.08      7.42 o
 -14   3   7        3.09       -2.63      5.50 o
 -13   3   7       96.95       92.63     10.29 o
 -12   3   7      146.36      140.12     11.13 o
 -11   3   7       87.34       95.10      8.63 o
 -10   3   7      149.88      115.82      8.99 o
  -9   3   7      141.61      138.79      8.31 o
  -8   3   7      130.55      111.42      7.34 o
  -7   3   7       54.20       59.80      4.75 o
  -6   3   7        6.77        8.43      3.96 o
  -5   3   7      254.24      238.69      7.24 o
  -4   3   7       25.35       25.73      3.25 o
  -3   3   7      149.04      124.13      4.76 o
  -2   3   7      171.02      162.13      4.67 o
  -1   3   7       97.99      105.34      3.91 o
   0   3   7       96.47      101.14      3.68 o
   1   3   7       31.49       34.15      2.73 o
   2   3   7       33.17       39.16      3.50 o
   3   3   7       13.20       13.91      3.68 o
   4   3   7        1.53        8.07      3.22 o
   5   3   7        2.32       -3.50      3.50 o
   6   3   7        1.67        2.57      3.94 o
   7   3   7       72.66       81.58      7.16 o
   8   3   7      147.08      147.47      8.93 o
   9   3   7        2.72        1.86      4.15 o
  10   3   7       13.58       17.57      5.43 o
  11   3   7        7.94       -2.65      6.89 o
  12   3   7        1.27        5.32      5.48 o
  13   3   7        1.89      -10.50     11.43 o
 -20   4   7        6.00      -20.12     20.12 o
 -19   4   7        3.69      -17.89     17.89 o
 -18   4   7        1.51       -3.28      8.70 o
 -17   4   7        1.65        1.78      8.31 o
 -16   4   7        0.51       -7.64      7.64 o
 -15   4   7        9.75        9.48      8.70 o
 -14   4   7        9.44       -0.11      6.29 o
 -13   4   7        0.18       -2.84      5.92 o
 -12   4   7       45.76       42.70      7.51 o
 -11   4   7       57.00       51.62      9.27 o
 -10   4   7        7.60        7.24      5.11 o
  -9   4   7       35.61       40.15      6.34 o
  -8   4   7       91.84       87.96      7.00 o
  -7   4   7      555.01      543.77     13.16 o
  -6   4   7        8.87        6.16      4.34 o
  -5   4   7       20.50       26.73      4.15 o
  -4   4   7      198.73      164.56      5.34 o
  -3   4   7       52.16       35.93      2.77 o
  -2   4   7      122.07      120.87      4.37 o
  -1   4   7      133.10      148.02      4.52 o
   0   4   7      219.10      238.58      5.90 o
   1   4   7       61.81       57.93      3.83 o
   2   4   7      282.78      264.31      6.52 o
   3   4   7      191.36      171.19      6.33 o
   4   4   7       86.48       89.31      4.91 o
   5   4   7       89.93       89.78      7.08 o
   6   4   7        1.47       -4.19      4.19 o
   7   4   7       15.74       17.86      4.39 o
   8   4   7        0.00       -4.58      6.14 o
   9   4   7       30.72       26.35      5.32 o
  10   4   7        0.21        2.05      5.76 o
  11   4   7        7.32        9.85      5.22 o
  12   4   7        1.48        3.90      8.44 o
  13   4   7        5.93       -3.21      7.71 o
  14   4   7        0.08      -12.30     17.89 o
 -19   5   7        6.76       -2.24     21.24 o
 -18   5   7        5.84       -2.27     10.79 o
 -17   5   7       18.14       15.11      8.94 o
 -16   5   7       42.68       35.67     15.57 o
 -15   5   7        1.43       -7.26      7.26 o
 -14   5   7        6.07        4.65     11.90 o
 -13   5   7       26.16       35.34     10.11 o
 -12   5   7        5.12        7.10      6.81 o
 -11   5   7       53.20       73.34      8.03 o
 -10   5   7      123.93      121.05     11.13 o
  -9   5   7       29.74       39.28      8.27 o
  -8   5   7       74.98       59.71      7.26 o
  -7   5   7       95.24      103.90      6.83 o
  -6   5   7      119.26      117.94      8.55 o
  -5   5   7      240.16      278.97     10.33 o
  -4   5   7        2.92        0.01      3.32 o
  -3   5   7      505.82      529.22      8.37 o
  -2   5   7       62.28       57.52      2.59 o
  -1   5   7      173.40      138.30      4.51 o
   0   5   7      167.82      151.79      5.08 o
   1   5   7      144.82      140.82      6.33 o
   2   5   7        2.85        3.63      1.73 o
   3   5   7       72.78       79.39      4.19 o
   4   5   7       75.99       85.66      4.41 o
   5   5   7      168.04      168.28      6.41 o
   6   5   7       13.40        6.42      3.74 o
   7   5   7       31.31       41.02      4.92 o
   8   5   7        5.95        0.16      5.69 o
   9   5   7       51.55       59.11     10.94 o
  10   5   7       21.24       25.25      5.36 o
  11   5   7        2.97       -3.79      5.00 o
  12   5   7        2.71       -3.83      5.60 o
  13   5   7       15.98       19.15      8.09 o
 -19   6   7        2.68      -12.30     12.30 o
 -18   6   7        0.04        4.21     10.18 o
 -17   6   7       11.98        5.30     16.00 o
 -16   6   7        0.05       -2.60      7.51 o
 -15   6   7        0.06       -7.97      7.97 o
 -14   6   7       24.02       33.61      8.50 o
 -13   6   7       40.80       44.73      9.49 o
 -12   6   7       12.07       -3.89      5.14 o
 -11   6   7       48.87       39.63      6.57 o
 -10   6   7        4.39       -5.02      5.02 o
  -9   6   7        2.35       -4.28      4.28 o
  -8   6   7        3.55        6.35      6.45 o
  -7   6   7        6.52        4.06      4.20 o
  -6   6   7       28.60       38.42      5.19 o
  -5   6   7      224.00      201.05      7.81 o
  -4   6   7       11.95       -2.24      3.06 o
  -3   6   7       47.14       40.81      3.52 o
  -2   6   7        6.92        5.62      4.25 o
  -1   6   7      502.40      511.09     12.36 o
   0   6   7        0.47        0.99      4.35 o
   1   6   7      355.66      326.69     10.35 o
   2   6   7       46.85       44.88      6.41 o
   3   6   7        0.59        0.41      5.34 o
   4   6   7      219.41      255.64     12.60 o
   5   6   7        0.37       -2.64      2.64 o
   6   6   7      167.57      153.64      6.48 o
   7   6   7       41.62       35.25      6.09 o
   8   6   7       29.00       27.71      4.96 o
   9   6   7       20.36       20.09      5.05 o
  10   6   7        8.04        8.95      6.15 o
  11   6   7        1.27       -4.73      5.00 o
  12   6   7       26.67       21.76      7.64 o
  13   6   7        3.71      -11.18     11.18 o
 -18   7   7        2.09      -17.89     17.89 o
 -17   7   7        1.54      -10.11     16.35 o
 -16   7   7        5.87       -7.04      7.04 o
 -15   7   7        0.89       -4.30     12.95 o
 -14   7   7        2.98       -1.77      8.23 o
 -13   7   7        0.04       -1.70      6.18 o
 -12   7   7        0.22       -1.84      5.39 o
 -11   7   7       50.74       45.67      7.26 o
 -10   7   7       29.38       19.05      5.91 o
  -9   7   7       28.70       32.68      5.79 o
  -8   7   7        0.93       -4.31      4.31 o
  -7   7   7        6.33        9.01      4.90 o
  -6   7   7        0.00       -4.05      4.05 o
  -5   7   7        2.74       -1.36      3.49 o
  -4   7   7        1.00       -1.57      2.82 o
  -3   7   7       11.13        6.04      4.00 o
  -2   7   7      103.15      100.78      7.35 o
  -1   7   7       76.06       67.12      6.21 o
   0   7   7        0.02       -3.10      4.58 o
   1   7   7      249.21      199.63      9.27 o
   2   7   7        2.29       -1.44      4.39 o
   3   7   7       48.91       46.89      7.04 o
   4   7   7       40.98       49.88      7.36 o
   5   7   7       61.14       47.41      7.13 o
   6   7   7        2.99        6.78      5.14 o
   7   7   7        5.60        4.96      6.73 o
   8   7   7       11.10       -6.04      9.07 o
   9   7   7       13.36       12.94      8.13 o
  10   7   7        2.76       -4.53      7.83 o
  11   7   7       17.84       14.37     10.13 o
  12   7   7       13.28       13.41     14.53 o
 -18   8   7        3.03       -3.35     21.24 o
 -17   8   7        0.04        3.91     10.28 o
 -16   8   7       12.44        7.18      9.34 o
 -15   8   7        6.63        8.38      6.71 o
 -14   8   7       35.78       29.63      7.95 o
 -13   8   7        1.10        2.97      7.22 o
 -12   8   7        1.26       -6.00      6.27 o
 -11   8   7        9.08       13.31      6.63 o
 -10   8   7       40.38       29.28      6.42 o
  -9   8   7        0.07       -3.80      5.01 o
  -8   8   7       14.04        5.82      6.68 o
  -7   8   7       10.84        9.31      5.01 o
  -6   8   7       20.96       23.65      4.52 o
  -5   8   7        5.91       -3.85      4.32 o
  -4   8   7      181.57      179.28      5.75 o
  -3   8   7        7.28       -1.60      4.74 o
  -2   8   7      318.76      305.54     10.99 o
  -1   8   7      259.29      343.92     17.03 o
   0   8   7       16.59        0.38      4.87 o
   1   8   7       25.01       18.58      5.50 o
   2   8   7       21.26       26.93      6.49 o
   3   8   7        0.00       -1.35      5.46 o
   4   8   7       31.60       22.52      6.53 o
   5   8   7       12.16        3.73      6.34 o
   6   8   7       73.94       70.08      8.65 o
   7   8   7        2.59        1.90     13.36 o
   8   8   7        8.27        0.72      8.34 o
   9   8   7        4.25       -0.13      7.86 o
  10   8   7        9.25        7.13      8.05 o
  11   8   7        1.66      -14.53     15.65 o
 -17   9   7        9.85       -4.11     11.78 o
 -16   9   7       20.68       36.47      8.78 o
 -15   9   7        6.62       -6.33      9.04 o
 -14   9   7        0.57        0.64      6.02 o
 -13   9   7        0.66       -4.71      5.80 o
 -12   9   7        0.14        5.88      5.71 o
 -11   9   7      117.40      119.27      9.07 o
 -10   9   7       97.38      107.05      8.62 o
  -9   9   7       21.24       43.27      8.39 o
  -8   9   7        4.16        1.81      4.76 o
  -7   9   7       73.38       70.24      6.06 o
  -6   9   7        0.40       -3.98      3.98 o
  -5   9   7       40.47       39.22      4.28 o
  -4   9   7        0.15       -3.17      4.54 o
  -3   9   7        3.40       -4.31      5.13 o
  -2   9   7      624.39      657.85     15.15 o
  -1   9   7      205.37      202.65      9.95 o
   0   9   7       36.93       30.98      6.32 o
   1   9   7       13.44       11.95      5.50 o
   2   9   7        5.12       -4.72      5.49 o
   3   9   7       18.48       24.15      6.58 o
   4   9   7       10.42       20.06      6.82 o
   5   9   7        9.33        2.74      6.53 o
   6   9   7        1.64       -1.71      8.07 o
   7   9   7       37.67       33.95      7.26 o
   8   9   7        1.07       -7.19      7.19 o
   9   9   7        3.30       -8.33      8.33 o
  10   9   7        0.42      -16.77     16.77 o
 -16  10   7        1.60       -7.56      8.42 o
 -15  10   7        0.07        1.46      8.39 o
 -14  10   7        0.01       -2.16      9.52 o
 -13  10   7       12.99        4.58      8.23 o
 -12  10   7        8.47        0.19      6.11 o
 -11  10   7       38.17       37.92      6.90 o
 -10  10   7       90.37       83.45      8.16 o
  -9  10   7      155.32      196.60     11.10 o
  -8  10   7        0.00        1.46      4.74 o
  -7  10   7       15.60       13.08      6.56 o
  -6  10   7        8.50        7.18      5.17 o
  -5  10   7       36.16       21.64      5.95 o
  -4  10   7       81.14       70.40      8.94 o
  -3  10   7      354.51      401.15     13.19 o
  -2  10   7        3.91       14.53      6.10 o
  -1  10   7       81.32       97.03     10.04 o
   0  10   7      165.21      174.50      9.81 o
   1  10   7      272.48      271.89     18.02 o
   2  10   7       17.81       24.72      6.38 o
   3  10   7      162.71      187.37     11.66 o
   4  10   7        0.05       -7.33      7.33 o
   5  10   7       30.67       31.91      7.68 o
   6  10   7       31.70       26.77      7.58 o
   7  10   7       80.88       87.37      9.86 o
   8  10   7        1.83       -8.23      8.23 o
   9  10   7       10.53        6.04     11.17 o
 -15  11   7        1.65        4.86     11.50 o
 -14  11   7        0.80       -6.83      9.32 o
 -13  11   7        0.62       -6.70      6.70 o
 -12  11   7        0.44       -6.11      6.11 o
 -11  11   7        8.45       17.05      7.10 o
 -10  11   7        0.01       15.06      8.39 o
  -9  11   7      135.59      144.18      9.32 o
  -8  11   7      137.92      171.95     10.38 o
  -7  11   7        1.97        0.11      4.42 o
  -6  11   7        0.24       -0.62      5.37 o
  -5  11   7       15.38        3.32      6.25 o
  -4  11   7        6.44        4.35      6.22 o
  -3  11   7       12.66       13.35      6.16 o
  -2  11   7       11.13       -0.09      5.18 o
  -1  11   7       30.56       19.08      6.09 o
   0  11   7       47.21       53.32      6.87 o
   1  11   7       35.13       24.46      6.47 o
   2  11   7        7.57        6.96      5.91 o
   3  11   7        3.96        4.00     10.81 o
   4  11   7        1.45       -7.42      7.42 o
   5  11   7        1.12       -2.94      6.74 o
   6  11   7        2.75        8.03      7.59 o
   7  11   7       22.25       27.84      7.83 o
   8  11   7        3.06       11.07      7.93 o
 -15  12   7        6.62       -4.47     21.24 o
 -14  12   7        0.01        0.00      8.18 o
 -13  12   7        1.32       -4.14      7.33 o
 -12  12   7       16.22        9.91      7.66 o
 -11  12   7       10.13       15.50      8.43 o
 -10  12   7       42.38       74.58      8.14 o
  -9  12   7       71.19       78.44      7.65 o
  -8  12   7       41.03       41.97      5.73 o
  -7  12   7      104.15      112.26     10.17 o
  -6  12   7      114.44      113.09      9.04 o
  -5  12   7        1.08        7.23      6.84 o
  -4  12   7       36.61       39.01      6.76 o
  -3  12   7        4.62       -2.23      5.70 o
  -2  12   7       72.41       65.65      8.34 o
  -1  12   7        0.75       -6.21      6.21 o
   0  12   7      108.22      109.22      9.20 o
   1  12   7       55.01       61.10      8.87 o
   2  12   7        0.26       -1.03      5.83 o
   3  12   7        6.07        6.93      7.28 o
   4  12   7       49.05       38.95      8.50 o
   5  12   7        2.15       -6.63      6.63 o
   6  12   7       45.34       58.21      9.78 o
   7  12   7        0.04       -7.18      7.18 o
   8  12   7       86.94      116.26     23.48 o
 -14  13   7        3.61       14.42     11.34 o
 -13  13   7        2.79       -6.69     17.65 o
 -12  13   7        3.92        3.95     11.29 o
 -11  13   7       45.22       53.70      9.16 o
 -10  13   7       40.08       63.17     10.79 o
  -9  13   7        4.93       21.80      5.63 o
  -8  13   7        0.89        3.93      5.93 o
  -7  13   7       74.60      129.43     10.79 o
  -6  13   7       53.80       59.16      7.48 o
  -5  13   7        8.51        2.66      6.67 o
  -4  13   7       32.64       30.40      6.73 o
  -3  13   7        0.07       -6.43      6.43 o
  -2  13   7        5.37       -3.25      6.22 o
  -1  13   7       35.33       28.12      9.48 o
   0  13   7      110.24      128.61      9.89 o
   1  13   7        1.33       -6.84      6.84 o
   2  13   7        0.74       -3.75      5.89 o
   3  13   7       36.16       21.91      7.36 o
   4  13   7        5.43       -3.21      7.50 o
   5  13   7       38.54       29.64      8.69 o
   6  13   7       38.79       46.03      9.66 o
   7  13   7        4.79        0.00     14.53 o
   8  13   7       22.01       35.77     20.12 o
 -13  14   7        0.91       22.09     16.27 o
 -12  14   7        2.32        0.18     10.76 o
 -11  14   7        0.74       19.96      7.73 o
 -10  14   7       19.34       26.73      7.32 o
  -9  14   7        0.69        2.52      6.25 o
  -8  14   7        0.50       14.12      7.81 o
  -7  14   7       52.25       72.15      9.98 o
  -6  14   7       39.21       36.17      7.35 o
  -5  14   7        0.31       -0.25      6.67 o
  -4  14   7        1.90       -3.69      6.07 o
  -3  14   7       11.36        2.98      7.31 o
  -2  14   7        1.67       -5.48      5.48 o
  -1  14   7        2.36        0.08      8.60 o
   0  14   7        6.46       -4.84      6.45 o
   1  14   7        0.70       -7.03      7.03 o
   2  14   7        0.23       -3.44      8.17 o
   3  14   7        3.95       -4.30      6.60 o
   4  14   7        5.15       -3.52      7.04 o
   5  14   7        0.48       -9.34      9.34 o
   6  14   7       14.76       35.77     22.36 o
   7  14   7       15.89       10.06     15.65 o
 -12  15   7        1.06       12.30     20.12 o
 -11  15   7       11.38        8.52     39.68 o
 -10  15   7        1.06      -10.89     17.06 o
  -9  15   7       27.44       31.36      9.74 o
  -8  15   7        3.22       -0.89      8.58 o
  -7  15   7        2.47       16.29      8.27 o
  -6  15   7       15.40       21.71      7.22 o
  -5  15   7       36.74       54.05      9.65 o
  -4  15   7        1.27       -6.27      6.27 o
  -3  15   7        3.34       -5.74      5.74 o
  -2  15   7       12.07        3.25      6.67 o
  -1  15   7        6.89       10.26      7.29 o
   0  15   7        0.10       -1.18      6.56 o
   1  15   7        0.91       -6.98      6.98 o
   2  15   7        5.77      -10.49     10.49 o
   3  15   7        5.12      -10.29     10.29 o
   4  15   7       17.61       22.42     12.82 o
   5  15   7       18.20       -1.12     14.53 o
 -10  16   7        0.01        1.57     15.75 o
  -9  16   7       14.26       -0.69     14.61 o
  -8  16   7        1.16        2.42     14.61 o
  -7  16   7        6.69        5.28     12.88 o
  -6  16   7        4.08       -0.67      7.64 o
  -5  16   7       11.91       20.86     11.13 o
  -4  16   7        0.03       -9.33      9.33 o
  -3  16   7        2.90        0.73      7.83 o
  -2  16   7       16.41        2.50      8.96 o
  -1  16   7        0.21       -5.03      7.03 o
   0  16   7       27.78        4.15      9.68 o
   1  16   7       23.77       30.95     12.59 o
   2  16   7        4.79      -17.89     19.00 o
  -8  17   7        1.53       26.83     22.36 o
  -7  17   7        0.75       -0.46     12.30 o
  -6  17   7        5.89        3.02     10.65 o
  -5  17   7        0.20        3.11     14.61 o
  -4  17   7        3.94      -13.97     13.97 o
  -3  17   7        6.99       21.01     11.44 o
  -2  17   7       65.73       68.74     15.85 o
  -1  17   7        9.85        9.45     13.41 o
 -17   0   8       37.77       38.01     19.00 o
 -16   0   8      307.41      409.14     33.54 o
 -15   0   8      354.00      362.19     30.18 o
 -14   0   8       54.00       41.36     12.30 o
 -13   0   8       18.21       27.95     13.41 o
 -12   0   8       15.68       13.41     13.41 o
 -11   0   8       63.62       81.60     15.65 o
 -10   0   8      160.45      159.85     16.77 o
  -9   0   8        4.23        4.92      5.58 o
  -8   0   8       77.61       86.16      9.39 o
  -7   0   8       10.59        3.91      5.53 o
  -6   0   8      526.31      607.33     19.35 o
  -5   0   8      299.16      292.92     13.44 o
  -4   0   8       25.01       10.49      5.35 o
  -3   0   8       21.95       15.91      5.08 o
  -2   0   8       41.76       37.50      5.57 o
  -1   0   8       27.47       39.83      5.81 o
   0   0   8        2.77        3.80      4.43 o
   1   0   8      211.56      236.55     10.10 o
   2   0   8       76.57       63.67      6.22 o
   3   0   8        7.14       10.11      4.75 o
   4   0   8        2.25       -0.24      4.71 o
   5   0   8       34.83       34.05      7.48 o
   6   0   8      244.19      268.88     15.09 o
   7   0   8       31.57       28.65     17.33 o
   8   0   8        8.59        3.22      6.68 o
   9   0   8       10.99       20.80     10.06 o
  10   0   8        1.71        5.03     10.62 o
  11   0   8        0.10        5.59      8.69 o
 -17   1   8        3.63       10.58     17.33 o
 -16   1   8       11.66       16.32      9.67 o
 -15   1   8       82.12       77.41     12.57 o
 -14   1   8       45.32       31.03      9.67 o
 -13   1   8        8.91        6.71     15.65 o
 -12   1   8        0.07       10.26      9.06 o
 -11   1   8       25.65       32.62      6.73 o
 -10   1   8       29.38       34.19      7.30 o
  -9   1   8        5.97       -4.36      4.36 o
  -8   1   8       17.82        6.77      4.07 o
  -7   1   8       72.68       57.03      5.36 o
  -6   1   8       39.75       46.53      4.86 o
  -5   1   8       19.60       34.88      4.55 o
  -4   1   8       20.80        6.92      3.47 o
  -3   1   8       17.77       11.97      3.66 o
  -2   1   8       97.20       77.39      4.83 o
  -1   1   8        0.52       -2.99      2.99 o
   0   1   8        0.17       -3.04      3.04 o
   1   1   8      494.96      513.01      9.52 o
   2   1   8      126.84      125.63      6.14 o
   3   1   8       41.14       40.42      4.62 o
   4   1   8        0.12       -2.36      3.63 o
   5   1   8       34.77       42.26      5.18 o
   6   1   8        7.75        3.96      7.10 o
   7   1   8       20.04       19.90      5.55 o
   8   1   8        4.52       -1.84      4.76 o
   9   1   8       16.55       22.57      6.21 o
  10   1   8       17.48       10.47      5.96 o
  11   1   8       68.74       89.98      8.92 o
  12   1   8       17.20       24.59     14.53 o
 -17   2   8        8.14      -10.28     10.28 o
 -16   2   8        4.33        8.29     13.97 o
 -15   2   8        4.71       14.72      9.10 o
 -14   2   8       61.12       61.38     11.78 o
 -13   2   8       21.84       24.62      7.69 o
 -12   2   8       34.48       29.09      7.60 o
 -11   2   8       23.96       17.45      6.22 o
 -10   2   8       79.26       91.15      7.92 o
  -9   2   8       78.89       82.99      6.94 o
  -8   2   8        0.05        2.07      3.69 o
  -7   2   8      138.36      118.83      7.75 o
  -6   2   8       19.47       16.93      4.27 o
  -5   2   8       66.67       60.07      4.48 o
  -4   2   8      107.64      102.64      4.60 o
  -3   2   8        2.22       -2.84      2.84 o
  -2   2   8       58.46       53.01      4.50 o
  -1   2   8       49.86       38.19      4.58 o
   0   2   8       37.38       28.67      4.43 o
   1   2   8      525.19      581.08     16.30 o
   2   2   8      332.71      410.11      9.87 o
   3   2   8        0.00        0.71      3.95 o
   4   2   8        3.55        2.44      3.92 o
   5   2   8        5.60        6.34      4.05 o
   6   2   8        0.07        1.08      4.20 o
   7   2   8        0.01       -1.54      5.43 o
   8   2   8        2.08       -1.62      4.79 o
   9   2   8        5.20        9.06      8.03 o
  10   2   8        0.46       12.66      5.85 o
  11   2   8       11.78       17.43      7.26 o
  12   2   8        0.01        6.42      9.06 o
 -17   3   8        3.83       -2.50      9.67 o
 -16   3   8        3.99       15.69      9.86 o
 -15   3   8        3.46        3.01      7.05 o
 -14   3   8        0.03       -7.39      7.39 o
 -13   3   8        7.85        3.94      7.24 o
 -12   3   8       15.86       10.34      7.23 o
 -11   3   8        5.06        2.37      6.29 o
 -10   3   8        9.97        6.46      5.77 o
  -9   3   8        2.11       -4.45      4.45 o
  -8   3   8      227.48      225.06     13.55 o
  -7   3   8       31.07       27.64      4.44 o
  -6   3   8      553.80      535.62     11.27 o
  -5   3   8        0.14       -3.16      3.16 o
  -4   3   8       94.33       89.61      4.78 o
  -3   3   8        7.64       -1.43      3.06 o
  -2   3   8       63.33       52.91      4.00 o
  -1   3   8      224.92      220.89      6.70 o
   0   3   8      177.51      152.74      6.40 o
   1   3   8      593.13      614.09     12.33 o
   2   3   8     1033.97     1121.28     16.87 o
   3   3   8        2.01       -3.52      3.52 o
   4   3   8       17.83       11.34      4.00 o
   5   3   8      284.74      315.66      9.29 o
   6   3   8        6.66       10.09      4.41 o
   7   3   8       74.74       61.06      5.90 o
   8   3   8        2.13        0.47      4.53 o
   9   3   8        1.09       -2.21      4.45 o
  10   3   8       27.42       32.25      5.79 o
  11   3   8       61.71       70.13      8.24 o
  12   3   8        0.07       -7.79      7.79 o
 -17   4   8       23.68       32.57     11.78 o
 -16   4   8        9.03       10.25      8.62 o
 -15   4   8       57.23       52.54      9.04 o
 -14   4   8        1.81       -0.18      8.54 o
 -13   4   8        0.19      -12.30     12.30 o
 -12   4   8       39.45       47.16      7.36 o
 -11   4   8       25.89       16.88      5.96 o
 -10   4   8       20.55       11.37      5.62 o
  -9   4   8      186.59      184.81      9.59 o
  -8   4   8       11.10        2.24      4.47 o
  -7   4   8        7.59        9.03      3.84 o
  -6   4   8      303.59      353.94     10.90 o
  -5   4   8      154.35      145.45      6.65 o
  -4   4   8       14.17       16.36      3.96 o
  -3   4   8       10.52        3.60      3.05 o
  -2   4   8       58.12       58.62      3.84 o
  -1   4   8        0.38       -2.62      2.62 o
   0   4   8       16.07       13.88      2.92 o
   1   4   8      517.97      541.06     14.42 o
   2   4   8      109.35      108.58      5.29 o
   3   4   8       22.91       19.09      3.45 o
   4   4   8        0.03       -3.62      3.62 o
   5   4   8        2.18       -0.63      3.21 o
   6   4   8       28.50       31.68      4.61 o
   7   4   8        0.19       -4.04      4.04 o
   8   4   8        0.22       -1.17      4.35 o
   9   4   8        1.76       -3.18      4.53 o
  10   4   8        6.08        1.83      5.08 o
  11   4   8       33.09       38.76     12.56 o
  12   4   8        2.19      -10.59     11.18 o
 -18   5   8        2.50       -3.35     14.53 o
 -17   5   8        7.39       -7.94      7.94 o
 -16   5   8       14.85       20.19      9.29 o
 -15   5   8        8.71        4.08      7.04 o
 -14   5   8       11.15       20.19      8.71 o
 -13   5   8        5.95       -5.96      5.96 o
 -12   5   8        0.02       -5.77      5.77 o
 -11   5   8       21.14       10.71      5.85 o
 -10   5   8       18.40       -0.43      5.60 o
  -9   5   8      112.10      125.88      8.36 o
  -8   5   8        2.37       -4.57      4.57 o
  -7   5   8       23.08       22.67      5.62 o
  -6   5   8        1.18        9.33      4.43 o
  -5   5   8        4.66        1.97      3.52 o
  -4   5   8        5.77       -3.31      3.31 o
  -3   5   8        7.74       -0.41      2.99 o
  -2   5   8        1.00       -1.74      2.26 o
  -1   5   8      123.36      110.66      4.89 o
   0   5   8       12.77       19.64      4.64 o
   1   5   8       13.88       15.62      5.04 o
   2   5   8       52.92       50.45      7.69 o
   3   5   8       14.17       27.57      7.74 o
   4   5   8       16.60        8.96      5.87 o
   5   5   8        8.48        4.17      6.73 o
   6   5   8        8.85        2.48      4.99 o
   7   5   8        2.10        5.05     14.62 o
   8   5   8        7.06       -2.53      7.51 o
   9   5   8        3.90       14.11     13.54 o
  10   5   8       32.83       14.96      8.54 o
  11   5   8        4.82        6.71     16.77 o
  12   5   8        2.29       -4.47     15.65 o
 -19   6   8       11.56        6.71     16.77 o
 -18   6   8        3.84       -7.83     20.12 o
 -17   6   8        2.93       -9.45     19.00 o
 -16   6   8        0.34       -5.77      8.19 o
 -15   6   8       10.63       14.82      8.31 o
 -14   6   8        0.77        5.59      7.74 o
 -13   6   8        4.50       -0.59      6.12 o
 -12   6   8       72.70       77.97      8.64 o
 -11   6   8        5.46       -0.25      5.34 o
 -10   6   8        0.04       -0.77      5.53 o
  -9   6   8        0.89       -0.88      4.50 o
  -8   6   8        1.36        3.91      5.18 o
  -7   6   8       60.43       57.23      6.34 o
  -6   6   8        2.63        2.10      3.88 o
  -5   6   8       14.72       10.24      4.47 o
  -4   6   8       14.78       23.57      4.04 o
  -3   6   8       42.10       54.66      4.10 o
  -2   6   8       10.71        8.94      5.20 o
  -1   6   8       20.17       19.54      5.22 o
   0   6   8       20.80       13.80      4.84 o
   1   6   8        9.40       17.91      5.78 o
   2   6   8      264.44      316.34     14.76 o
   3   6   8      134.37      126.72     10.36 o
   4   6   8        2.30       -7.61     11.12 o
   5   6   8        6.87       -5.14      7.30 o
   6   6   8       34.10       29.81      9.31 o
   7   6   8       10.59        7.73      8.72 o
   8   6   8        5.55       10.72      8.59 o
   9   6   8       14.78        2.67      7.71 o
  10   6   8        3.30       -6.71     10.06 o
  11   6   8        1.64      -14.53     14.53 o
 -18   7   8        3.16      -19.00     19.00 o
 -17   7   8        8.10        7.83     20.12 o
 -16   7   8       31.01       20.27      8.07 o
 -15   7   8        4.92       -3.51      6.42 o
 -14   7   8       87.30      109.09     10.40 o
 -13   7   8        5.08       -2.88      6.20 o
 -12   7   8        0.82       -2.87      8.87 o
 -11   7   8       18.17       13.51      5.92 o
 -10   7   8        7.73        1.32      7.42 o
  -9   7   8       87.85       92.42      7.66 o
  -8   7   8      129.62      132.52      8.40 o
  -7   7   8       32.64       42.10      5.60 o
  -6   7   8       51.48       51.82      6.50 o
  -5   7   8       51.62       44.35      4.53 o
  -4   7   8       73.37       68.42      6.62 o
  -3   7   8        0.31       -2.64      5.74 o
  -2   7   8        4.26        3.24      4.78 o
  -1   7   8      216.09      253.05     10.55 o
   0   7   8       15.32       12.05      6.24 o
   1   7   8        5.91        7.36      4.67 o
   2   7   8       11.95        7.79      7.58 o
   3   7   8        0.38       -6.04      6.04 o
   4   7   8        2.46        6.14      7.04 o
   5   7   8       62.95       43.05      8.85 o
   6   7   8        2.17       -7.39      7.39 o
   7   7   8        6.22       -7.78      7.78 o
   8   7   8        0.95       -6.90      6.90 o
   9   7   8       17.36        8.12      8.54 o
  10   7   8       16.97      -12.30     12.30 o
 -17   8   8       11.64       -1.12     15.65 o
 -16   8   8       15.62       17.12      9.41 o
 -15   8   8       10.99       15.45      6.97 o
 -14   8   8        0.87       -2.56      6.92 o
 -13   8   8        2.49       -6.58      6.58 o
 -12   8   8        3.65       -4.03      6.37 o
 -11   8   8       10.31       12.18      7.26 o
 -10   8   8        6.60        8.97      6.26 o
  -9   8   8       47.67       45.83      7.27 o
  -8   8   8        1.79        0.50      6.67 o
  -7   8   8        7.50        1.57      4.07 o
  -6   8   8       13.71        6.66      4.75 o
  -5   8   8       10.74        2.36      5.51 o
  -4   8   8       50.70       77.67      7.75 o
  -3   8   8        1.96       -2.47      5.41 o
  -2   8   8       71.07       64.58      7.69 o
  -1   8   8       17.80        9.16      5.44 o
   0   8   8       95.79       93.49      7.57 o
   1   8   8        0.03       -0.81      4.46 o
   2   8   8       21.42       19.57      6.42 o
   3   8   8        3.57       -4.42      5.98 o
   4   8   8       25.25       11.86     10.11 o
   5   8   8       26.16       17.73      8.13 o
   6   8   8        1.28       -7.25      7.39 o
   7   8   8        2.90       -8.09      8.09 o
   8   8   8       12.79        8.28      8.85 o
   9   8   8        1.64      -14.53     14.53 o
  10   8   8        6.68        6.71     20.12 o
 -17   9   8        4.29        2.24     15.65 o
 -16   9   8        0.49      -20.12     20.12 o
 -15   9   8        2.74       -7.30      7.30 o
 -14   9   8        3.66        2.33      8.23 o
 -13   9   8        2.05       -6.35      6.35 o
 -12   9   8        4.25       -7.74      7.74 o
 -11   9   8        0.03       -5.39      5.39 o
 -10   9   8       68.58       63.13      7.66 o
  -9   9   8       16.77       11.83      6.45 o
  -8   9   8        4.40       -4.64      4.64 o
  -7   9   8        3.57       -2.56      3.99 o
  -6   9   8      155.58      137.23      9.54 o
  -5   9   8      111.24      107.18      8.94 o
  -4   9   8       53.40       78.46      7.85 o
  -3   9   8      258.39      266.59     11.21 o
  -2   9   8       57.49       61.11      7.08 o
  -1   9   8       98.69      102.95      9.04 o
   0   9   8      200.08      170.66      9.66 o
   1   9   8       17.21       24.50      5.89 o
   2   9   8       14.18       11.04      6.43 o
   3   9   8       16.94       -2.08      6.05 o
   4   9   8        0.86       -7.53      7.53 o
   5   9   8        0.04       -2.45      6.94 o
   6   9   8       59.66       60.06     10.10 o
   7   9   8       27.67       31.57      9.70 o
   8   9   8       15.16       -2.24     16.77 o
 -16  10   8        1.23      -11.18     21.24 o
 -15  10   8        1.52       -3.13     11.16 o
 -14  10   8       11.14       27.82      9.24 o
 -13  10   8        6.57       -5.35      5.91 o
 -12  10   8        1.60       -0.14      6.55 o
 -11  10   8        0.68       -4.77      5.55 o
 -10  10   8       26.55       41.19      9.95 o
  -9  10   8       17.33       33.51      9.17 o
  -8  10   8       29.94       30.78      6.92 o
  -7  10   8       75.18       86.62      8.48 o
  -6  10   8       10.88       13.24      5.99 o
  -5  10   8       10.21       16.11      7.78 o
  -4  10   8       53.36       52.85      7.53 o
  -3  10   8      123.55      127.21      9.39 o
  -2  10   8      151.73      169.32     10.05 o
  -1  10   8        0.07        3.49      5.82 o
   0  10   8       97.26       77.61      8.00 o
   1  10   8        8.55       15.11      6.76 o
   2  10   8        2.67       -1.63      6.43 o
   3  10   8        1.27       -0.19      6.43 o
   4  10   8        0.40        4.01      9.11 o
   5  10   8        1.78       -8.57      8.57 o
   6  10   8        5.66        1.14      8.25 o
   7  10   8       58.04       53.66     11.16 o
 -15  11   8        0.35      -19.00     19.00 o
 -14  11   8        3.67        2.53      7.71 o
 -13  11   8        1.31       -5.62      9.49 o
 -12  11   8        7.82        1.44      6.23 o
 -11  11   8        0.50       18.83      6.78 o
 -10  11   8       81.47       91.09      7.89 o
  -9  11   8        2.61       -0.37      6.85 o
  -8  11   8        8.01       14.33      6.91 o
  -7  11   8       99.40      127.55     10.04 o
  -6  11   8       53.98       66.76      8.04 o
  -5  11   8      136.24      154.47     10.40 o
  -4  11   8      146.51      151.05     11.64 o
  -3  11   8        2.75       -1.24      7.03 o
  -2  11   8        0.13       -6.30      6.30 o
  -1  11   8       84.31      107.12      9.31 o
   0  11   8       89.73      104.63      9.01 o
   1  11   8        8.69       -1.26      5.72 o
   2  11   8        0.05       -0.34      6.58 o
   3  11   8       58.98       50.36      8.69 o
   4  11   8       33.78       41.87      8.43 o
   5  11   8       60.42       75.51     24.65 o
   6  11   8       27.79       30.18     14.23 o
 -14  12   8        0.01        6.71     14.53 o
 -13  12   8       13.79       12.26      8.70 o
 -12  12   8        7.38       15.61      7.07 o
 -11  12   8        2.66       11.89      5.94 o
 -10  12   8        0.00        7.69      6.83 o
  -9  12   8        2.78       16.99      7.91 o
  -8  12   8       34.51       44.21      9.56 o
  -7  12   8       36.91       45.77      7.56 o
  -6  12   8        5.43       17.64      7.70 o
  -5  12   8        0.68       11.26      6.01 o
  -4  12   8        3.29        0.66      6.34 o
  -3  12   8        1.10       -4.65      6.37 o
  -2  12   8       13.58        6.95      6.17 o
  -1  12   8        0.03       -6.51      6.51 o
   0  12   8        0.00       -0.44      9.88 o
   1  12   8       22.87       17.05      7.43 o
   2  12   8        9.64        5.26      7.50 o
   3  12   8        0.71       -5.13      6.92 o
   4  12   8        7.51       -5.90      7.41 o
   5  12   8        4.87       -5.54      9.06 o
 -12  13   8       35.06       54.67     13.97 o
 -11  13   8       61.59       48.49     10.93 o
 -10  13   8       48.58       59.28     10.24 o
  -9  13   8       35.04       44.51      9.19 o
  -8  13   8        0.14       32.01      8.74 o
  -7  13   8       60.23       57.60      8.17 o
  -6  13   8       13.41       24.11      7.58 o
  -5  13   8        3.56        6.53      6.62 o
  -4  13   8       25.28       28.36      8.65 o
  -3  13   8       16.03        6.13      6.52 o
  -2  13   8       10.50       -1.47      6.80 o
  -1  13   8        0.34       -0.78      6.31 o
   0  13   8        4.45       -5.95      5.95 o
   1  13   8       28.76       25.46      8.01 o
   2  13   8       13.96       14.06      8.15 o
   3  13   8        0.98       -8.93     10.17 o
   4  13   8        5.93       -5.59     17.89 o
 -10  14   8       45.48       34.32     10.05 o
  -9  14   8       32.58       44.84     10.55 o
  -8  14   8       18.96       35.50     10.56 o
  -7  14   8       21.92       35.21      7.75 o
  -6  14   8       11.66       -0.99      6.47 o
  -5  14   8       12.20        7.02      9.13 o
  -4  14   8       11.15        6.58      6.81 o
  -3  14   8        6.26        1.69      7.83 o
  -2  14   8       17.36       15.45      6.98 o
  -1  14   8        5.72       -6.67      9.73 o
   0  14   8        7.33        6.63      7.43 o
   1  14   8        2.86       -0.06      9.66 o
   2  14   8        7.64      -10.75     11.28 o
   3  14   8        0.56        3.35     14.53 o
   4  14   8       18.05       23.48     16.77 o
  -8  15   8        0.29        1.81     19.00 o
  -7  15   8        0.53        7.78      9.17 o
  -6  15   8        2.57       -2.26      7.23 o
  -5  15   8        0.59       -8.39      8.39 o
  -4  15   8        0.53       -5.44     12.26 o
  -3  15   8       27.60       16.38      8.49 o
  -2  15   8       13.03       12.99      9.55 o
  -1  15   8       20.24       13.77      8.61 o
   0  15   8       27.74       -3.35     17.33 o
   1  15   8        4.71       -4.40     11.54 o
   2  15   8        7.31      -13.41     13.41 o
 -16   1   9       88.20       96.64     27.39 o
 -15   1   9       14.80       16.82      8.27 o
 -14   1   9       28.44       27.14      9.67 o
 -13   1   9       15.81        5.59     12.30 o
 -12   1   9        6.48        2.24      8.69 o
 -11   1   9        3.44       -1.33      7.59 o
 -10   1   9       50.37       54.00      8.39 o
  -9   1   9       26.73       27.19      5.96 o
  -8   1   9        5.72       -4.66      4.66 o
  -7   1   9      325.93      380.94     11.85 o
  -6   1   9      122.49      103.62      7.04 o
  -5   1   9        2.04        6.61      4.00 o
  -4   1   9       38.87       37.47      7.66 o
  -3   1   9       12.68       13.84      4.35 o
  -2   1   9        4.31       -2.82      4.02 o
  -1   1   9       12.21        8.37      4.18 o
   0   1   9        7.18       15.32      4.25 o
   1   1   9       90.11      102.48      6.18 o
   2   1   9       94.29       91.10      6.74 o
   3   1   9       34.06       41.56      5.34 o
   4   1   9        5.21        5.86      4.42 o
   5   1   9       95.03      124.51      8.09 o
   6   1   9        2.04        1.70      5.02 o
   7   1   9       13.76       23.49     10.00 o
   8   1   9       11.97       22.24      6.11 o
   9   1   9        4.44        9.28      6.27 o
  10   1   9        5.11        6.70      7.19 o
 -16   2   9       24.71       49.89     13.02 o
 -15   2   9       14.74       24.13     19.56 o
 -14   2   9        3.68       14.63      9.06 o
 -13   2   9       17.79       26.68      9.06 o
 -12   2   9       17.07       43.62      8.23 o
 -11   2   9       37.25       31.20      7.04 o
 -10   2   9        5.22       21.60      6.07 o
  -9   2   9        0.01        2.01      4.84 o
  -8   2   9       64.84       52.42      6.23 o
  -7   2   9        3.80        4.98      4.63 o
  -6   2   9       12.65       12.18      5.51 o
  -5   2   9      119.64      103.30      6.64 o
  -4   2   9        0.59       -4.05      4.05 o
  -3   2   9       18.13        9.84      4.43 o
  -2   2   9      183.27      192.34      7.79 o
  -1   2   9       12.50       15.00      4.43 o
   0   2   9      237.78      285.12      8.85 o
   1   2   9       96.01       96.66      6.98 o
   2   2   9        4.73        0.63      3.83 o
   3   2   9       76.38       77.75      5.82 o
   4   2   9       14.38       21.34      5.02 o
   5   2   9       59.10       74.82      6.74 o
   6   2   9       20.88       20.89      5.39 o
   7   2   9        0.04        2.27      5.27 o
   8   2   9       29.21       27.93      6.41 o
   9   2   9       10.68        2.94      5.60 o
  10   2   9       97.56      128.85     13.02 o
  11   2   9        4.94       -3.35     11.18 o
 -16   3   9        8.73        4.70     13.97 o
 -15   3   9        3.40       18.09     10.98 o
 -14   3   9       38.97       44.09     10.65 o
 -13   3   9        3.70        2.37      7.04 o
 -12   3   9       10.10        6.49      6.94 o
 -11   3   9        1.47       -2.68      6.22 o
 -10   3   9        1.88       -7.44      7.44 o
  -9   3   9        0.93       -6.05      6.05 o
  -8   3   9        5.56       -0.75      5.16 o
  -7   3   9        0.45        6.03      5.08 o
  -6   3   9       12.61        3.51      4.42 o
  -5   3   9       22.72       20.28      4.62 o
  -4   3   9        2.45       -3.69      3.83 o
  -3   3   9        3.04       -4.07      4.40 o
  -2   3   9        6.56        3.86      3.92 o
  -1   3   9       80.97       76.35      5.32 o
   0   3   9        3.14       13.77      3.82 o
   1   3   9       62.16       53.48      4.90 o
   2   3   9        0.06       -3.13      3.53 o
   3   3   9        0.23       -0.82      3.58 o
   4   3   9       65.75       72.57      5.76 o
   5   3   9       38.76       39.49      5.17 o
   6   3   9        0.00       -1.66      4.80 o
   7   3   9       15.20       19.21      5.38 o
   8   3   9        0.02       -8.22      8.22 o
   9   3   9        5.59        2.61      8.61 o
 -16   4   9       30.64       32.98     12.65 o
 -15   4   9       14.48       17.36      8.31 o
 -14   4   9        0.13       15.26      8.11 o
 -13   4   9        0.03        7.45      7.47 o
 -12   4   9       24.17       30.02      7.72 o
 -11   4   9       23.75       14.21      6.86 o
 -10   4   9        0.06       -3.02      8.35 o
  -9   4   9       30.53       23.10      6.45 o
  -8   4   9       12.93       23.36      7.93 o
  -7   4   9       15.73       27.06      6.90 o
  -6   4   9        8.11        9.43      5.34 o
  -5   4   9        4.27       -3.57      3.57 o
  -4   4   9       13.55       10.52      4.31 o
  -3   4   9        0.28       -3.36      3.36 o
  -2   4   9       26.20       26.66      3.83 o
  -1   4   9       80.79       63.50      4.40 o
   0   4   9      241.70      273.61     12.98 o
   1   4   9        2.68        7.76      6.81 o
   2   4   9       32.90       17.84      5.74 o
   3   4   9       10.42        6.36      7.30 o
   4   4   9        7.41        2.32      7.04 o
   5   4   9        0.10       -0.26      6.81 o
   6   4   9       12.55        9.64      6.58 o
   7   4   9        1.04       -1.16      6.23 o
   8   4   9       12.77        9.50      9.49 o
 -16   5   9        0.15       -4.23      9.06 o
 -15   5   9        1.32        7.84      8.09 o
 -14   5   9       15.29       29.71      8.70 o
 -13   5   9        0.04        3.25      8.98 o
 -12   5   9       15.83        4.61     10.31 o
 -11   5   9        0.63        1.12     12.91 o
 -10   5   9       38.83       35.16      8.23 o
  -9   5   9       24.76       26.61      6.94 o
  -8   5   9       13.81        9.59     10.39 o
  -7   5   9        1.81       -0.06      5.42 o
  -6   5   9       45.20       70.68      6.78 o
  -5   5   9        0.97       -3.30      3.93 o
  -4   5   9       33.88       26.65      4.07 o
  -3   5   9        0.35       -5.68      5.68 o
  -2   5   9        0.23        0.93      6.07 o
  -1   5   9        0.18        2.71      7.04 o
   0   5   9       21.74       23.73      7.04 o
   1   5   9       19.91       31.43      7.87 o
   2   5   9       36.01       29.19      8.16 o
   3   5   9        3.06        2.61      7.10 o
   4   5   9        8.73        9.24      6.62 o
   5   5   9        5.84        4.70      6.90 o
   6   5   9       33.39       25.34     10.72 o
   7   5   9        0.06       -6.73      6.73 o
   8   5   9        4.92       -3.77      7.23 o
 -16   6   9       10.26       -7.83     13.41 o
 -15   6   9       15.43       21.94     12.22 o
 -14   6   9       14.18        9.61      8.67 o
 -13   6   9        1.87       -5.81      8.38 o
 -12   6   9        3.28       -1.71      7.06 o
 -11   6   9       18.70       22.16      7.06 o
 -10   6   9       13.49       18.36      5.97 o
  -9   6   9      203.74      200.29     11.13 o
  -8   6   9        5.17        1.91      4.53 o
  -7   6   9      175.20      161.35      8.31 o
  -6   6   9       67.64       79.71      6.63 o
  -5   6   9      245.57      292.67     33.15 o
  -4   6   9       17.78       41.44      8.19 o
  -3   6   9      105.19       88.76      9.29 o
  -2   6   9        5.04        9.30      8.87 o
  -1   6   9        3.94        9.88     10.05 o
   0   6   9      241.64      218.73     13.30 o
   1   6   9        0.66       11.85      6.90 o
   2   6   9      169.38      166.97     11.96 o
   3   6   9       17.25       23.12      8.59 o
   4   6   9       27.18       14.40     12.35 o
   5   6   9        7.51       -0.82      7.94 o
   6   6   9        3.74       -3.63      8.05 o
   7   6   9        2.07       -2.24      8.16 o
   8   6   9        3.11        3.35     12.30 o
   9   6   9        0.36      -14.53     14.53 o
 -15   7   9       20.55       37.45     11.07 o
 -14   7   9       10.87        3.50      8.71 o
 -13   7   9        4.02       -6.43      6.43 o
 -12   7   9        4.07        0.22      6.68 o
 -11   7   9        1.11       -5.66      5.66 o
 -10   7   9        2.40       -4.24      5.72 o
  -9   7   9        0.66        9.22      5.84 o
  -8   7   9        3.81        7.71      5.30 o
  -7   7   9       54.26       57.43      8.23 o
  -6   7   9        5.76       11.58      5.23 o
  -5   7   9      121.78      143.37     10.73 o
  -4   7   9       19.27       22.18      7.46 o
  -3   7   9       28.35       25.57      8.80 o
  -2   7   9        2.92       -5.53      8.94 o
  -1   7   9        0.17      -11.18     11.18 o
   0   7   9       38.63       35.67      8.76 o
   1   7   9        1.68        4.14      6.67 o
   2   7   9        2.64        6.05      7.53 o
   3   7   9       12.28        4.67      9.97 o
   4   7   9        0.08       -6.01      6.01 o
   5   7   9        2.01        4.74      7.71 o
   6   7   9        2.66       -8.13     10.99 o
   7   7   9       18.06        5.28      9.67 o
   8   7   9       28.18       53.66     19.00 o
   9   7   9        0.11      -15.65     15.65 o
 -15   8   9        3.22       11.18     14.53 o
 -14   8   9        3.68       10.97      6.86 o
 -13   8   9        0.17       -6.50      6.50 o
 -12   8   9        0.08       -8.07      8.07 o
 -11   8   9        2.06       -6.48      6.48 o
 -10   8   9       10.37        9.92      6.30 o
  -9   8   9        1.45       -2.30      5.48 o
  -8   8   9       70.57       90.37      9.02 o
  -7   8   9       26.00       35.02      6.79 o
  -6   8   9      172.59      184.06     10.44 o
  -5   8   9      203.39      198.52     11.45 o
  -4   8   9        0.21        7.19      6.81 o
  -3   8   9        4.56       13.85      8.23 o
  -2   8   9        1.15       -6.69      6.69 o
  -1   8   9        6.77        3.14      7.95 o
   0   8   9       34.24       40.84      8.88 o
   1   8   9        0.74        4.47      7.86 o
   2   8   9       82.02       87.17     10.66 o
   3   8   9       22.93       29.37     13.89 o
   4   8   9       53.82       48.94     12.59 o
   5   8   9        0.15       -7.53      7.53 o
   6   8   9        8.75       -8.69     11.53 o
   7   8   9        0.44        0.00     12.30 o
   8   8   9       10.23        2.24     16.77 o
 -15   9   9       18.67       24.90     26.83 o
 -14   9   9       22.52       27.99     11.44 o
 -13   9   9        3.96       -5.68      7.35 o
 -12   9   9        0.52        5.57      7.17 o
 -11   9   9       15.72        9.09      6.25 o
 -10   9   9        1.98       -4.96      4.96 o
  -9   9   9        0.90       11.75      8.03 o
  -8   9   9       11.51        7.03      6.39 o
  -7   9   9        1.37        7.09      9.32 o
  -6   9   9       51.27       68.23      8.43 o
  -5   9   9      197.84      235.76     11.67 o
  -4   9   9       28.04       27.03      7.96 o
  -3   9   9        4.42        5.69      6.49 o
  -2   9   9        1.14        5.28      8.00 o
  -1   9   9       32.15       13.39      9.45 o
   0   9   9        1.78       -4.84      7.71 o
   1   9   9       40.73       49.69     10.14 o
   2   9   9        3.30       -7.57      7.57 o
   3   9   9        0.25       -4.24      7.06 o
   4   9   9        3.67      -12.06     13.64 o
   5   9   9        1.11       -0.62      7.53 o
   6   9   9        0.20       -3.35     11.18 o
 -15  10   9        7.06       -4.47     21.24 o
 -14  10   9        0.48        8.17     10.62 o
 -13  10   9       31.28       32.74     10.98 o
 -12  10   9       11.85       -7.72     11.75 o
 -11  10   9        3.68        3.47     11.81 o
 -10  10   9        2.71        0.42      7.58 o
  -9  10   9       20.36       33.48      7.56 o
  -8  10   9        3.02        6.21      5.99 o
  -7  10   9      118.43      116.29      9.88 o
  -6  10   9       14.80       27.66     11.21 o
  -5  10   9       30.52       60.23      8.11 o
  -4  10   9        8.57       19.87      6.98 o
  -3  10   9       80.97      105.22      9.06 o
  -2  10   9        0.41        5.57      9.39 o
  -1  10   9       43.64       44.55      9.80 o
   0  10   9        0.85       -3.69      7.83 o
   1  10   9        0.61       -8.59     12.30 o
   2  10   9        0.60       -7.74      7.74 o
   3  10   9       20.86        1.30      8.38 o
   4  10   9        3.41        3.67      8.26 o
   5  10   9        0.40      -11.18     11.18 o
 -14  11   9        0.09        1.98     10.18 o
 -13  11   9       46.64       74.90     21.24 o
 -12  11   9       34.64       15.65     15.65 o
 -11  11   9        0.12        5.59      8.71 o
 -10  11   9        0.82       -2.80      5.99 o
  -9  11   9        3.29        2.00      6.97 o
  -8  11   9        3.12        8.06      8.58 o
  -7  11   9        0.96        8.03      6.20 o
  -6  11   9        0.10        1.76      9.33 o
  -5  11   9        0.05       -2.46      6.10 o
  -4  11   9       12.46       11.48      7.07 o
  -3  11   9       71.02       97.45      9.59 o
  -2  11   9        8.73        9.58      6.65 o
  -1  11   9        8.91        4.17      8.94 o
   0  11   9        0.55       -3.71      7.53 o
   1  11   9        7.18       -5.15      7.97 o
   2  11   9        2.76        3.20      9.17 o
   3  11   9        1.35       -5.59     17.89 o
   4  11   9        3.69      -12.30     12.30 o
 -12  12   9       47.62       41.36     17.89 o
 -11  12   9       25.17       26.25     16.77 o
 -10  12   9       14.65       15.65     11.07 o
  -9  12   9        3.41       21.82      8.54 o
  -8  12   9        3.61       12.62      7.58 o
  -7  12   9        8.91       31.53      7.90 o
  -6  12   9       21.07       29.54      8.53 o
  -5  12   9        6.70        7.52     10.65 o
  -4  12   9       45.87       58.79      8.84 o
  -3  12   9       15.82       16.69      6.94 o
  -2  12   9        2.16        7.17      7.03 o
  -1  12   9       11.94        4.67      6.62 o
   0  12   9       21.09       22.54     10.36 o
   1  12   9       13.47        1.93     10.96 o
 -11  13   9        7.20       13.41     21.24 o
 -10  13   9       29.30       57.83     14.53 o
  -9  13   9        2.36       -9.39     11.18 o
  -8  13   9       25.52       46.63     15.40 o
  -7  13   9        3.06       11.26      9.36 o
  -6  13   9        4.26       -6.94      6.94 o
  -5  13   9        2.65        7.49     13.07 o
  -4  13   9       43.13       37.96      8.19 o
  -3  13   9        8.41        6.77      7.97 o
  -2  13   9        0.11       -7.10      7.10 o
  -1  13   9       10.82       -6.18     19.56 o
  -8  14   9        9.32        5.03     11.07 o
  -7  14   9        0.03      -13.82     13.82 o
  -6  14   9        2.79        2.24     14.23 o
  -5  14   9        0.92        6.50     10.65 o
  -4  14   9        0.34      -13.44     13.44 o
  -3  14   9        4.30       -9.06      9.06 o
  -2  14   9        1.55        3.35     13.44 o
  -1  14   9        2.16       11.59     10.65 o
  -4  15   9        1.15       13.41     15.65 o
  -3  15   9        3.35       10.06     21.24 o
  -2  15   9        3.45       23.48     16.77 o
 -15   0  10        2.23        1.12     11.18 o
 -14   0  10       23.36       39.99      9.92 o
 -13   0  10       10.86       14.05      7.62 o
 -12   0  10       27.51       38.00     10.62 o
 -11   0  10        2.66       19.14      9.39 o
 -10   0  10       86.87      106.94     11.86 o
  -9   0  10      107.16      101.51     11.44 o
  -8   0  10        0.58      -11.18     11.18 o
  -7   0  10       12.10       10.06     11.18 o
  -6   0  10       28.67       13.97      8.69 o
  -5   0  10       23.02       13.20      8.27 o
  -4   0  10        6.88       -2.11      6.98 o
  -3   0  10      103.07      102.77     11.74 o
  -2   0  10       99.85       90.22     12.30 o
  -1   0  10        6.34       12.86      7.27 o
   0   0  10        1.56       -6.32      6.32 o
   1   0  10        4.04       -2.24      6.32 o
   2   0  10       39.08       38.32      8.27 o
   3   0  10      159.75      158.30     16.77 o
   4   0  10        0.42        3.35      6.98 o
   5   0  10      120.81      137.43     12.23 o
   6   0  10        1.12       -3.60      6.98 o
   7   0  10       59.19       62.70     10.65 o
   8   0  10        3.88        4.47      8.69 o
 -15   1  10        5.48       13.01      9.86 o
 -14   1  10       13.58       25.42      8.50 o
 -13   1  10        0.29        5.27      7.04 o
 -12   1  10       10.46       22.21      6.65 o
 -11   1  10        4.06        3.67      7.30 o
 -10   1  10        0.04       18.32      7.04 o
  -9   1  10        0.04       -0.15      6.39 o
  -8   1  10        1.16        4.18      8.36 o
  -7   1  10       28.34       28.20      7.91 o
  -6   1  10       12.42       10.55      5.97 o
  -5   1  10        2.88       -0.21      5.43 o
  -4   1  10        2.52       -5.07      5.07 o
  -3   1  10      103.75      122.00      7.70 o
  -2   1  10       39.12       45.26      6.07 o
  -1   1  10       19.75       30.47      5.64 o
   0   1  10        2.24       -4.30      4.83 o
   1   1  10        9.00        4.40      4.83 o
   2   1  10        0.83       -2.96      4.50 o
   3   1  10        0.09        4.94      4.83 o
   4   1  10        1.96        5.14      5.00 o
   5   1  10       11.30       29.08      5.77 o
   6   1  10        1.17       10.15      5.55 o
   7   1  10       59.69       80.22      9.36 o
   8   1  10       16.29       20.57      7.30 o
 -16   2  10        0.25       -5.59     10.06 o
 -15   2  10        1.61        8.38     10.28 o
 -14   2  10       19.83       10.59      8.80 o
 -13   2  10        4.83        8.53     10.18 o
 -12   2  10        4.10        7.02      7.69 o
 -11   2  10        5.49       12.21      8.72 o
 -10   2  10        0.06        2.55      6.94 o
  -9   2  10       10.25       14.21      7.04 o
  -8   2  10        9.24        4.37      6.65 o
  -7   2  10       39.73       38.31      6.77 o
  -6   2  10       19.56        5.97      5.13 o
  -5   2  10        0.22       -4.49      4.49 o
  -4   2  10       22.22       22.04      5.04 o
  -3   2  10       53.66       54.85      5.70 o
  -2   2  10      104.95      123.23      7.68 o
  -1   2  10       33.61       35.92      5.81 o
   0   2  10        0.94       -1.45      4.53 o
   1   2  10       16.78       15.64      4.95 o
   2   2  10        7.44       -3.22      5.81 o
   3   2  10       30.13       33.64      5.44 o
   4   2  10        4.87       11.40      6.73 o
   5   2  10       33.07       25.71      9.49 o
   6   2  10        2.23       15.84      9.06 o
   7   2  10        0.68       -0.92     15.65 o
 -16   3  10       22.40       27.95     17.89 o
 -15   3  10        0.04       24.90     11.44 o
 -14   3  10       11.97       16.08      9.24 o
 -13   3  10        2.90        4.16      8.19 o
 -12   3  10       43.58       37.49     14.63 o
 -11   3  10        0.00        8.10      6.22 o
 -10   3  10       53.52       64.08      9.64 o
  -9   3  10        0.22        0.80      5.41 o
  -8   3  10        3.80       12.85      8.04 o
  -7   3  10       36.46       39.27      6.92 o
  -6   3  10        2.39        0.05      4.32 o
  -5   3  10       62.95       70.99      6.22 o
  -4   3  10        7.65        3.45      4.47 o
  -3   3  10      126.37      151.05      9.63 o
  -2   3  10      236.90      259.94     14.82 o
  -1   3  10       25.16       20.72      5.34 o
   0   3  10       60.07       68.00     11.07 o
   1   3  10       44.32       31.30      9.49 o
   2   3  10        1.07        1.62     11.74 o
   3   3  10        1.93       -1.38      8.27 o
   4   3  10       11.37       -3.91      8.69 o
   5   3  10        0.05        4.10      9.39 o
   6   3  10        1.97       -2.43     10.06 o
   7   3  10       36.76       25.71     15.65 o
 -15   4  10        0.37       -9.67      9.67 o
 -14   4  10        5.57       -4.10     10.19 o
 -13   4  10        0.21       -0.03      8.05 o
 -12   4  10       10.15       -3.45      7.69 o
 -11   4  10        2.11        0.34      6.53 o
 -10   4  10       61.54       53.78      8.31 o
  -9   4  10       15.72       19.00      7.71 o
  -8   4  10        6.03        5.19      6.01 o
  -7   4  10       34.96       35.31      6.81 o
  -6   4  10       14.28       20.38      5.22 o
  -5   4  10        0.17       -4.41      4.41 o
  -4   4  10        3.32       -1.53      4.94 o
  -3   4  10       64.67       67.83      9.41 o
  -2   4  10       81.62       86.58     12.26 o
  -1   4  10        6.50       10.28      7.30 o
   0   4  10        0.16        6.82      7.04 o
   1   4  10        8.69        6.56     11.36 o
   2   4  10       26.33       31.30     10.28 o
   3   4  10        8.12      -11.82     16.21 o
   4   4  10        0.39        4.81      9.06 o
   5   4  10        0.96        0.15      9.50 o
   6   4  10        2.33        4.83      9.86 o
 -15   5  10        1.24      -10.65     10.65 o
 -14   5  10        0.01       -4.74      8.27 o
 -13   5  10        0.23        3.58      7.74 o
 -12   5  10        1.28       -3.74      7.16 o
 -11   5  10        0.82       -4.68     12.86 o
 -10   5  10        1.95       -6.16      6.16 o
  -9   5  10       40.87       18.84      7.71 o
  -8   5  10       12.80        6.59      6.03 o
  -7   5  10       53.69       53.25      6.61 o
  -6   5  10       26.76       31.35      6.76 o
  -5   5  10        3.87        2.87      7.89 o
  -4   5  10       82.95       68.18      9.80 o
  -3   5  10        1.59       -5.50      5.50 o
  -2   5  10        0.10       -6.81      6.81 o
  -1   5  10       60.78       69.90      9.88 o
   0   5  10       50.83       27.24      8.59 o
   1   5  10        0.08       -7.30      7.30 o
   2   5  10       17.21        4.68      9.96 o
   3   5  10        5.31       -2.20      7.51 o
   4   5  10       21.84       29.62     11.07 o
   5   5  10       24.81       15.28     10.65 o
 -15   6  10        0.29        4.47     13.41 o
 -14   6  10        0.97       -0.97      9.06 o
 -13   6  10        3.38       -0.49     12.50 o
 -12   6  10        0.00       -6.55      9.71 o
 -11   6  10        0.43        4.87      7.86 o
 -10   6  10        0.06       -6.72      6.72 o
  -9   6  10        3.46        0.40      6.29 o
  -8   6  10        2.72        7.33      7.39 o
  -7   6  10       50.83       48.97     13.49 o
  -6   6  10       13.81       21.40      8.00 o
  -5   6  10       15.94       12.93      7.71 o
  -4   6  10        1.51        1.87      6.48 o
  -3   6  10        5.06        4.30     12.34 o
  -2   6  10       40.51       49.56      9.15 o
  -1   6  10       14.74       11.33      8.34 o
   0   6  10        0.23        0.08     10.78 o
   1   6  10       24.58       18.89      8.59 o
   2   6  10        3.36       -6.83     13.20 o
   3   6  10        0.40       -8.16      8.16 o
   4   6  10        0.00        0.89      8.91 o
   5   6  10       10.80       11.74     11.07 o
 -14   7  10        0.23        2.24     12.30 o
 -13   7  10        5.07       -3.78      8.27 o
 -12   7  10       36.00       26.13      8.60 o
 -11   7  10        0.56        6.02      7.23 o
 -10   7  10       28.42       33.74      6.89 o
  -9   7  10        0.46       -0.41     11.69 o
  -8   7  10       41.48       42.35     10.01 o
  -7   7  10       21.78       19.89      8.70 o
  -6   7  10       25.84       37.96      8.70 o
  -5   7  10        6.87       31.30      8.88 o
  -4   7  10      114.60      131.18     12.56 o
  -3   7  10        3.31       17.10      7.86 o
  -2   7  10       51.59       55.82     19.48 o
  -1   7  10        2.17       11.00      8.13 o
   0   7  10        1.86      -10.82     10.82 o
   1   7  10       21.49       18.02     10.51 o
   2   7  10       40.61       48.82     10.29 o
   3   7  10       13.01        1.70      8.00 o
   4   7  10        3.61       -8.46      8.46 o
   5   7  10       15.91        8.94     12.30 o
   6   7  10       17.37       52.54     19.00 o
 -14   8  10        2.17       -8.94     12.30 o
 -13   8  10       23.53       48.07     14.53 o
 -12   8  10        2.13        2.24     13.41 o
 -11   8  10        0.34       -0.15      7.64 o
 -10   8  10        0.82       -5.80      7.42 o
  -9   8  10        0.32       -8.00      8.00 o
  -8   8  10        2.98       -1.87      8.34 o
  -7   8  10        9.07        8.17     11.68 o
  -6   8  10       19.00       27.71      9.34 o
  -5   8  10       48.02       63.75     10.49 o
  -4   8  10       21.87       28.19      9.04 o
  -3   8  10       28.98       29.11     17.93 o
  -2   8  10       12.34       -9.83      9.83 o
  -1   8  10       10.52        4.34      8.00 o
   0   8  10       13.87        4.93      9.11 o
   1   8  10       38.78       36.98      9.51 o
   2   8  10        0.01       -5.93      7.42 o
   3   8  10        0.69       -8.46      8.46 o
   4   8  10        5.44      -15.65     15.65 o
   5   8  10        2.20      -12.30     15.65 o
 -14   9  10        4.50       -5.59     10.06 o
 -11   9  10        0.28       -7.83     12.30 o
 -10   9  10       31.53       38.85     10.07 o
  -9   9  10       43.85       36.30     10.36 o
  -8   9  10        5.40       -3.44      9.04 o
  -7   9  10       52.29       78.38     11.31 o
  -6   9  10       49.30       44.57     10.53 o
  -5   9  10       76.00       66.82     12.06 o
  -4   9  10       39.30       41.85     10.01 o
  -3   9  10       10.18        3.39      8.25 o
  -2   9  10        0.22       17.10      9.20 o
  -1   9  10        6.98       11.91     10.98 o
   0   9  10        0.83       -1.32     10.32 o
   1   9  10        0.03       -6.80      7.83 o
   2   9  10        5.84       13.41     16.77 o
   3   9  10        9.98       20.12     19.00 o
   4   9  10        0.19      -15.65     15.65 o
  -9  10  10       12.13       -3.35     13.41 o
  -8  10  10       19.65       25.33     10.50 o
  -7  10  10       16.95        2.04      9.34 o
  -6  10  10       39.99       44.43     10.60 o
  -5  10  10       28.55       52.59     11.19 o
  -4  10  10       57.68       76.58     11.47 o
  -3  10  10       47.98       63.25     10.60 o
  -2  10  10        7.79        4.33     10.10 o
  -1  10  10        2.86        4.35      8.67 o
   0  10  10        0.39      -15.65     15.65 o
   1  10  10        0.88       10.06     13.41 o
   2  10  10        4.42      -12.30     16.77 o
  -6  11  10        1.65      -12.30     12.30 o
  -5  11  10       27.46       46.95     21.24 o
  -4  11  10       54.45       53.66     17.89 o
  -3  11  10        4.42      -16.77     16.77 o
  -2  11  10        1.17      -12.30     12.30 o
  -1  11  10       47.02       54.78     21.24 o
 -13   1  11        1.30       -4.68     10.65 o
 -12   1  11        6.02        0.56     10.28 o
 -11   1  11       42.12       43.67     11.44 o
 -10   1  11       63.61       75.07     12.23 o
  -9   1  11        0.08       -6.15      8.69 o
  -8   1  11        1.30       -0.13      5.97 o
  -7   1  11        3.41        4.69      6.71 o
  -6   1  11        2.40        6.41      6.12 o
  -5   1  11       19.05       23.73      6.11 o
  -4   1  11       28.86       22.73      6.21 o
  -3   1  11        1.48        6.22      8.39 o
  -2   1  11       18.37        9.54      5.55 o
  -1   1  11       13.08       14.82      5.48 o
   0   1  11        0.07       -6.57      6.57 o
   1   1  11        1.14       -6.00      6.00 o
   2   1  11        0.09       -4.76      6.16 o
   3   1  11       22.30       -0.56      8.69 o
   4   1  11        3.54        9.38     15.65 o
   5   1  11       77.26       91.54     11.78 o
   6   1  11        0.68        2.24     11.18 o
 -15   2  11        6.30       16.77     15.65 o
 -14   2  11        3.38       24.59     15.65 o
 -13   2  11        4.84        0.80     21.24 o
 -12   2  11        9.12       12.02      8.23 o
 -11   2  11        0.64       13.41     10.28 o
 -10   2  11        3.50       14.63     16.21 o
  -9   2  11       40.12       54.88     19.79 o
  -8   2  11        0.31        8.08      6.78 o
  -7   2  11        5.45        7.77      8.07 o
  -6   2  11       68.93       95.91      8.21 o
  -5   2  11        5.60       11.23      5.87 o
  -4   2  11       99.76      108.78      8.07 o
  -3   2  11       63.15       81.12      8.85 o
  -2   2  11        3.00       -7.79      7.79 o
  -1   2  11        8.57       11.87      8.94 o
   0   2  11        5.30       -7.83     13.41 o
   1   2  11        4.35        0.00     10.06 o
   2   2  11        3.74       -7.51     16.77 o
   3   2  11        0.01       -3.78      8.27 o
   4   2  11       19.35       25.76      9.39 o
   5   2  11        6.95       22.32     10.65 o
 -14   3  11        0.87        6.71     13.41 o
 -13   3  11        9.72       20.68     10.28 o
 -12   3  11        0.02       -3.31      8.70 o
 -11   3  11        1.24       11.41      7.83 o
 -10   3  11        0.49       -4.93      6.97 o
  -9   3  11        0.31       -2.92      5.85 o
  -8   3  11        0.38        2.80      5.87 o
  -7   3  11        0.38        7.45      5.77 o
  -6   3  11       25.82       38.22      6.70 o
  -5   3  11        5.25       14.14      7.04 o
  -4   3  11       15.51       27.91     10.98 o
  -3   3  11        5.45        3.35      9.06 o
  -2   3  11        0.07       -7.47     19.56 o
  -1   3  11       13.09       21.15     10.18 o
   0   3  11       25.92       21.80     10.28 o
   1   3  11        0.38       -2.24      8.69 o
   2   3  11        0.01       -8.94      8.94 o
   3   3  11        2.52       -7.45      9.39 o
   4   3  11        0.33       -8.27      8.27 o
 -14   4  11        2.07       10.06     15.65 o
 -13   4  11        0.92       -2.79     16.21 o
 -12   4  11        1.75       -1.99      8.86 o
 -11   4  11        2.36        6.75      8.38 o
 -10   4  11        0.82       11.56      7.26 o
  -9   4  11        4.24       -3.54      7.53 o
  -8   4  11        0.06       -1.01     10.00 o
  -7   4  11        6.08       -0.09      7.04 o
  -6   4  11       25.47       13.58      8.59 o
  -5   4  11       50.95       49.35     11.90 o
  -4   4  11       16.61       20.64     10.18 o
  -3   4  11        4.72       -1.65     12.30 o
  -2   4  11        0.04       -9.06      9.06 o
  -1   4  11        4.71        4.11      9.86 o
   0   4  11       11.76        0.93      9.39 o
   1   4  11        0.03       -8.27      8.27 o
   2   4  11       14.82       10.31     12.86 o
   3   4  11        7.96        6.93      9.86 o
 -13   5  11       20.74       35.32     11.78 o
 -12   5  11        2.27       -9.39      9.39 o
 -11   5  11       18.96       42.56     10.28 o
 -10   5  11        5.10        4.09      7.18 o
  -9   5  11        1.36       14.99      7.31 o
  -8   5  11        1.91        1.30     12.16 o
  -7   5  11        9.08        1.20      8.80 o
  -6   5  11        0.12       -7.08      7.74 o
  -5   5  11       15.07       19.93      8.65 o
  -4   5  11        5.63       17.89     10.54 o
  -3   5  11       46.37       48.96      9.45 o
  -2   5  11       16.69       31.18     11.44 o
  -1   5  11        1.16       -8.94      9.49 o
   0   5  11        0.33      -22.15     23.48 o
   1   5  11       17.76       26.27     11.07 o
   2   5  11        4.52       -1.88      9.86 o
 -13   6  11       25.87       27.95     14.53 o
 -12   6  11       15.59       11.69      9.92 o
 -11   6  11       12.89       19.00     17.89 o
 -10   6  11        0.05       -8.94     11.18 o
  -9   6  11       30.27       53.86     12.43 o
  -8   6  11        1.86       -7.56      7.56 o
  -7   6  11        1.79       -3.07      8.23 o
  -6   6  11        6.02       -5.41      8.65 o
  -5   6  11        7.51       15.28     13.35 o
  -4   6  11        9.42       26.49      9.41 o
  -3   6  11       16.47        8.92      8.50 o
  -2   6  11       11.15       18.94      7.86 o
  -1   6  11       24.92       26.58      9.19 o
   0   6  11        0.03      -16.37     17.89 o
   1   6  11       14.00        6.71     15.65 o
 -11   7  11        0.00      -16.77     16.77 o
 -10   7  11        0.28       -7.83     16.77 o
  -9   7  11        2.63       17.89     13.41 o
  -8   7  11       20.07       19.98      9.88 o
  -7   7  11       68.05       67.69     12.24 o
  -6   7  11        0.75        6.62      8.00 o
  -5   7  11       20.52       27.42      9.88 o
  -4   7  11       36.44       39.58     10.49 o
  -3   7  11       21.39       35.87     12.93 o
  -2   7  11       11.38       16.28      8.51 o
  -1   7  11        0.50       -8.86      8.86 o
   0   7  11       10.19        1.12     15.65 o
   1   7  11        0.20       21.24     16.77 o
  -9   8  11       53.31       59.25     22.36 o
  -8   8  11        6.03       -8.94     11.18 o
  -7   8  11        0.59       13.41     16.77 o
  -6   8  11        3.85       12.30     17.89 o
  -5   8  11       12.94       -6.71     16.77 o
  -4   8  11        0.41       15.65     17.89 o
  -3   8  11        1.96        6.71     16.77 o
  -2   8  11        6.33       15.65     13.41 o
  -1   8  11       13.57       12.30     12.30 o
   0   8  11        4.96      -14.53     14.53 o
   1   8  11        1.35        0.00     16.77 o
   2   8  11        0.82      -16.77     16.77 o
  -7   9  11        5.59        5.59     13.41 o
  -6   9  11        0.78      -16.77     16.77 o
  -5   9  11        1.61       -8.94     15.65 o
  -4   9  11       23.06       25.71     19.00 o
  -3   9  11        0.31        5.59     19.00 o
  -2   9  11       32.31       19.00     19.00 o
  -1   9  11        0.69       -3.35     12.30 o
   0   9  11        1.13        8.94     19.00 o
 -10   0  12       16.02       -2.24     13.97 o
  -9   0  12        4.20       -4.11     19.00 o
  -8   0  12        4.99       12.88     27.39 o
  -7   0  12       18.72       25.28     10.18 o
  -6   0  12        8.43       10.28      9.86 o
  -5   0  12        0.92        2.03      8.59 o
  -4   0  12        7.99       15.28     17.89 o
  -3   0  12        4.97        1.41      9.06 o
  -2   0  12       20.57       17.89     13.41 o
 -11   1  12        3.48      -14.53     14.53 o
 -10   1  12        7.03       11.31      8.34 o
  -9   1  12        1.40       -0.50     12.75 o
  -8   1  12        0.00       -7.26      7.26 o
  -7   1  12       24.85       39.42      7.64 o
  -6   1  12        7.93        5.50      6.47 o
  -5   1  12        2.86        0.02      6.27 o
  -4   1  12        0.48       -0.71      6.94 o
  -3   1  12        3.70        0.73     21.80 o
  -2   1  12        1.92       -9.90     10.62 o
  -1   1  12        0.28       -7.48      7.48 o
   0   1  12        0.33      -10.62     10.62 o
   1   1  12        2.31       -1.17     12.86 o
   2   1  12        0.11      -12.30     12.30 o
 -11   2  12        4.36      -13.41     13.41 o
 -10   2  12       11.55      -13.41     13.41 o
  -9   2  12        0.10        6.50      9.80 o
  -8   2  12        2.26        7.61      6.63 o
  -7   2  12       15.70       32.29     14.26 o
  -6   2  12       49.71       52.30     19.56 o
  -5   2  12        2.35      -13.72     21.80 o
  -4   2  12       10.06       22.92     11.07 o
  -3   2  12        0.06      -11.18     11.18 o
  -2   2  12        0.01       -5.92     10.62 o
  -1   2  12        3.06      -19.56     19.56 o
   0   2  12        0.41      -10.62     10.62 o
   1   2  12        2.47       -6.10      8.59 o
 -11   3  12        2.32      -10.06     10.06 o
  -9   3  12       11.76       42.48     14.53 o
  -8   3  12        6.43       21.24     16.77 o
  -7   3  12       24.00       40.38     15.65 o
  -6   3  12       67.37       67.57     12.65 o
  -5   3  12       24.90        9.50     10.28 o
  -4   3  12       10.26        8.51     12.86 o
  -3   3  12       19.55       12.86     10.28 o
  -2   3  12        2.30        8.69     10.47 o
  -1   3  12        1.91       -8.41      9.67 o
   0   3  12        4.56      -12.30     12.30 o
  -6   4  12       30.23       13.41     16.77 o
  -5   4  12        0.03      -14.53     14.53 o
  -4   4  12        0.22      -13.41     13.41 o
  -3   4  12        3.37      -13.41     13.41 o
  -2   4  12        4.49      -14.53     14.53 o
  -9   6  12        2.91       -3.35     11.18 o
  -7   7  12        0.12       29.06     19.00 o
  -6   7  12        3.61       -1.12     13.41 o
 
